# Supplementary material for: Two-minute walk test: Reference equations for healthy adults in China
Source: PLoS One. 2018 Aug 9;13(8):e0201988. doi: 10.1371/journal.pone.0201988 (PMC6085060; doi:10.1371/journal.pone.0201988)
Supplement: S1 Dataset — (XLSX) [file pone.0201988.s001.xlsx]

## Sheet: Total data
Age (years)	Gender	Active	Height (cm)	Weight(kg)	BMI (kg/m2)	2MWD(m)	2MWD1(m)	2MWD2(m)	SBP(mmHg)	DBP(mmHg)	HR(bpm)	SpO2(%)	FVC	FEV1	FEV1/FVC
85	1	0	160	55	21.5	146	146	140	130	66	75	98	1.9	1.6	0.84
85	1	0	163	55	20.7	158	158	151	118	60	60	97	2	1.7	0.85
80	1	0	167	59	21.2	137	130	137	134	80	85	97	1.9	1.6	0.84
78	1	1	170	53	18.3	165	160	165	138	67	78	98	3.8	3.3	0.87
76	1	1	160	64	25	169	160	169	131	77	71	97	2.7	2.3	0.85
76	1	0	162	60	22.9	161	152	161	136	66	67	99	2.4	2	0.83
76	1	0	166	63	22.9	169	160	169	139	84	84	98	1.9	1.7	0.89
76	1	0	166	55	20	165	151	165	131	81	65	98	2.4	2.1	0.88
75	1	0	150	62	27.6	165	145	165	135	78	71	97	2.2	1.9	0.86
75	1	0	176	71	22.9	170	164	170	120	64	77	98	2.7	2.3	0.85
74	1	1	155	55	22.9	154	138	154	134	78	71	97	2.7	2.4	0.89
73	1	1	155	65	27.1	167	167	165	131	82	57	99	1.9	1.7	0.89
73	1	1	165	69	25.3	143	143	140	132	75	75	96	2.3	2	0.87
73	1	1	170	70	24.2	180	171	180	137	88	76	98	2.5	2.1	0.84
72	1	1	167	67	24	185	181	185	121	63	81	97	2.5	2.2	0.88
72	1	1	158	52	20.8	175	172	175	146	76	80	97	1.5	1.3	0.87
72	1	0	163	65	24.5	168	166	153	128	67	57	98	2.7	2.3	0.85
71	1	1	170	72	24.9	182	178	182	139	90	70	98	2.9	2.5	0.86
71	1	1	172	70	23.7	175	175	170	133	68	64	98	2.4	2	0.83
71	1	0	163	68	25.6	167	167	162	110	63	79	99	2.3	2	0.87
70	1	1	170	72	24.9	175	168	175	104	63	55	98	2.5	2.1	0.84
69	1	1	168	71	25.2	179	174	179	134	81	76	98	5	4.3	0.86
69	1	1	175	75	24.5	183	183	183	112	71	59	98	2.9	2.6	0.9
69	1	1	165	60	22	226	222	226	124	49	50	98	2.9	2.6	0.9
69	1	0	163	54	20.3	176	173	176	134	83	70	98	2.5	2.1	0.84
68	1	1	168	70	24.8	183	169	183	134	83	84	97	2.8	2.5	0.89
68	1	1	176	72	23.2	194	194	186	147	84	90	97	2.8	2.3	0.82
68	1	1	170	65	22.5	225	216	225	138	66	83	96	3.4	3	0.88
68	1	1	168	63	22.3	194	186	194	147	78	81	99	1.8	1.6	0.89
68	1	1	170	62	21.5	204	197	204	135	85	78	98	3.5	3	0.86
68	1	0	165	70	25.7	190	190	185	121	73	66	99	2.8	2.3	0.82
68	1	0	156	56	23	171	166	171	124	63	66	98	2.5	2.2	0.88
67	1	1	168	63	22.3	218	199	218	130	71	80	98	3	2.6	0.87
67	1	1	174	67	22.1	234	209	234	142	90	88	99	2.5	2.2	0.88
67	1	1	161	55	21.2	204	200	204	123	74	69	99	2.9	2.5	0.86
67	1	1	171	55	18.8	239	224	239	134	70	74	98	2.5	2.2	0.88
67	1	1	170	53	18.3	186	178	186	134	86	83	98	2.3	2	0.87
67	1	0	162	79	30	162	156	162	126	76	88	98	1.7	1.5	0.88
67	1	0	165	65	23.9	187	184	187	131	69	67	98	3	2.6	0.87
67	1	0	162	62	23.6	180	180	180	116	62	67	98	2.6	2.3	0.88
66	1	1	165	75	27.5	189	179	189	131	75	85	97	4	3.5	0.88
66	1	1	165	65	23.9	221	208	221	138	87	71	99	3.2	2.8	0.88
66	1	0	158	74	29.6	169	169	165	130	81	73	99	2.5	2.2	0.88
66	1	0	158	59	23.6	174	173	174	133	77	84	98	2.7	2.4	0.89
66	1	0	175	67	21.9	187	173	187	122	67	61	99	3.1	2.7	0.87
65	1	1	167	83	29.8	185	175	185	132	82	83	99	3.5	3.1	0.89
65	1	1	165	72	26.4	187	182	187	148	89	66	99	2.5	2.1	0.84
65	1	1	168	67	23.7	197	190	197	136	77	83	99	1.9	1.6	0.84
65	1	1	155	50	20.8	190	183	190	132	81	74	98	3	2.6	0.87
65	1	1	166	55	20	199	195	199	122	72	80	99	3.3	2.9	0.88
65	1	0	170	84	29.1	190	185	190	140	63	60	97	2.6	2.2	0.85
65	1	0	167	60	21.5	229	221	229	142	86	72	99	3.4	3	0.88
64	1	1	161	77	29.7	175	175	175	137	78	67	98	3.3	2.9	0.88
64	1	1	168	70	24.8	177	172	177	142	69	52	99	2.9	2.6	0.9
64	1	0	158	63	25.2	219	219	216	123	72	58	98	2.5	2.1	0.84
64	1	0	169	69	24.2	175	175	168	130	73	77	98	2.4	2	0.83
63	1	1	158	70	28	189	180	189	135	85	80	98	3.5	3	0.86
63	1	1	167	74	26.5	199	193	199	138	87	64	99	3.3	2.8	0.85
63	1	1	172	76	25.7	173	167	173	129	66	54	98	4.5	4	0.89
63	1	1	179	80	25	208	200	208	141	75	68	99	2.8	2.5	0.89
63	1	1	170	65	22.5	206	201	206	127	76	67	98	2.7	2.4	0.89
63	1	1	171	65	22.2	212	201	212	135	70	60	99	3.5	3	0.86
62	1	1	158	72	28.8	184	174	184	137	83	76	99	3	2.5	0.83
62	1	1	167	67	24	198	198	194	121	68	71	98	3.1	2.7	0.87
62	1	1	170	69	23.9	226	219	226	139	90	81	97	3.8	3.3	0.87
62	1	1	170	67	23.2	187	180	187	140	70	75	99	2.8	2.4	0.86
62	1	0	164	78	29	195	177	195	135	77	76	98	2.7	2.4	0.89
62	1	0	180	69	21.3	222	205	222	139	84	68	97	3.2	2.8	0.88
61	1	1	169	75	26.3	198	198	198	115	70	63	96	2.4	2	0.83
61	1	1	168	73	25.9	189	188	189	132	87	78	98	2.8	2.4	0.86
61	1	1	165	65	23.9	205	199	205	118	62	73	98	2.6	2.2	0.85
61	1	1	176	71	22.9	208	208	205	140	65	71	97	3.7	3.2	0.86
61	1	0	162	78	29.7	187	170	187	114	75	79	99	3.5	3	0.86
61	1	0	170	70	24.2	186	175	186	149	75	69	96	2.9	2.5	0.86
61	1	0	160	55	21.5	186	170	186	116	72	74	96	2.3	2	0.87
60	1	1	157	70	28.4	177	171	177	137	73	78	98	3.6	3	0.83
60	1	1	168	75	26.6	194	190	194	126	78	79	97	2.8	2.5	0.89
60	1	1	168	75	26.6	226	219	226	131	86	69	99	2.5	2.1	0.84
60	1	1	168	74	26.2	198	187	198	120	75	79	99	3.2	2.7	0.84
60	1	1	169	72	25.2	187	182	187	133	77	74	96	2.6	2.3	0.88
60	1	1	174	58	19.2	236	215	236	101	70	71	99	3.6	3	0.83
60	1	0	150	65	28.9	189	165	189	134	77	76	96	3	2.5	0.83
59	1	1	168	73	25.9	199	172	199	132	87	79	97	3.5	2.9	0.83
59	1	1	165	65	23.9	215	204	215	118	62	72	97	2.8	2.4	0.86
59	1	1	176	71	22.9	218	218	218	135	65	70	96	3.9	3.3	0.85
59	1	1	174	65	21.5	228	213	228	138	89	82	97	3.5	2.9	0.83
59	1	0	165	70	25.7	221	209	221	134	85	80	98	2.5	2.1	0.84
59	1	0	175	69	22.5	184	173	184	138	88	66	98	3.7	3	0.81
59	1	0	167	60	21.5	173	172	173	135	80	61	97	3.6	3.1	0.86
59	1	0	160	55	21.5	195	177	195	116	72	75	95	3	2.8	0.93
59	1	0	169	60	21	195	189	195	127	73	68	98	2.8	2.5	0.89
59	1	0	170	60	20.8	170	162	170	134	75	70	98	3.6	3	0.83
58	1	1	173	85	28.4	231	215	231	131	85	82	97	4.5	3.8	0.84
58	1	1	157	70	28.4	233	216	233	137	73	79	98	4.2	3.5	0.83
58	1	1	168	75	26.6	200	188	200	126	78	80	96	3.5	2.9	0.83
58	1	1	168	74	26.2	206	188	206	120	75	78	98	3.9	3.3	0.85
58	1	1	169	72	25.2	194	194	194	133	77	75	97	3.3	2.8	0.85
58	1	1	162	65	24.8	195	187	195	116	76	64	98	3	2.6	0.87
58	1	1	174	58	19.2	240	240	230	101	70	68	97	3.8	3.2	0.84
58	1	0	150	65	28.9	209	170	209	134	77	77	98	3.7	3	0.81
58	1	0	160	51	19.9	187	187	178	132	70	81	99	2.7	2.3	0.85
58	1	0	165	53	19.5	219	219	209	135	85	74	98	2.7	2.3	0.85
57	1	1	168	75	26.6	203	194	203	129	67	81	98	3.2	2.7	0.84
57	1	1	168	70	24.8	198	198	181	139	88	56	98	3.7	3.1	0.84
57	1	1	172	62	21	211	199	211	136	84	88	96	3	2.5	0.83
57	1	0	160	63	24.6	218	218	202	135	77	79	96	2.9	2.4	0.83
57	1	0	164	60	22.3	209	209	200	131	72	67	98	3.8	3.2	0.84
56	1	1	165	78	28.7	206	204	206	127	71	70	97	4.1	3.4	0.83
56	1	1	160	70	27.3	216	216	206	137	82	79	95	3.7	3.1	0.84
56	1	1	160	65	25.4	210	210	190	142	87	84	98	2.9	2.4	0.83
56	1	1	168	71	25.2	215	204	215	138	85	87	98	3.5	3	0.86
56	1	1	162	65	24.8	211	211	201	106	65	65	96	4.1	3.4	0.83
56	1	1	170	69	23.9	201	201	193	136	85	82	98	4.7	3.9	0.83
56	1	1	171	70	23.9	213	213	213	127	70	62	98	4	3.4	0.85
56	1	1	173	70	23.4	201	196	201	112	60	71	98	2.4	2.1	0.88
56	1	1	162	60	22.9	224	209	224	140	88	84	97	3.7	3.1	0.84
56	1	1	165	55	20.2	225	225	220	128	88	67	98	3.5	3	0.86
56	1	1	169	55	19.3	199	199	194	120	82	81	98	3.5	2.9	0.83
56	1	0	162	65	24.8	205	205	205	129	86	68	96	4.4	3.9	0.89
56	1	0	168	65	23	177	177	174	130	85	51	99	3.6	3	0.83
55	1	1	175	80	26.1	223	209	223	135	81	78	96	3.5	2.9	0.83
55	1	1	165	70	25.7	234	234	230	130	85	79	96	3.1	2.6	0.84
55	1	1	169	69	24.2	214	209	214	134	69	64	98	4.1	3.7	0.9
55	1	1	167	65	23.3	211	203	211	137	89	84	97	4.1	3.4	0.83
55	1	1	170	67	23.2	213	208	213	117	80	78	97	3.9	3.5	0.9
55	1	1	170	67	23.2	221	208	221	140	88	66	96	2.7	2.4	0.89
55	1	0	170	70	24.2	224	220	224	117	72	75	96	4	3.4	0.85
55	1	0	162	63	24	216	209	216	136	72	79	98	3.3	2.8	0.85
55	1	0	165	65	23.9	183	177	183	133	79	89	97	3.8	3.2	0.84
55	1	0	173	66	22.1	178	178	178	134	88	74	99	4.2	3.7	0.88
55	1	0	161	55	21.2	215	195	215	120	75	85	97	3.7	3	0.81
54	1	1	172	82	27.7	215	215	200	130	76	78	98	2.8	2.5	0.89
54	1	1	152	58	25.1	214	201	214	117	71	66	98	3.3	2.8	0.85
54	1	1	163	65	24.5	202	198	202	120	71	58	98	3.4	2.9	0.85
54	1	1	167	68	24.4	186	182	186	133	77	63	96	3.3	2.8	0.85
54	1	1	164	65	24.2	205	197	205	133	78	74	98	5	4.5	0.9
54	1	1	162	63	24	209	202	209	117	67	61	96	3.5	2.9	0.83
54	1	1	171	70	23.9	223	208	223	141	86	75	96	4.1	3.4	0.83
54	1	1	160	60	23.4	216	203	216	125	64	64	98	5.2	4.6	0.88
54	1	1	164	62	23.1	172	172	172	125	80	81	98	4.2	3.7	0.88
54	1	1	159	57	22.5	230	203	230	134	82	72	97	3	2.5	0.83
54	1	1	159	55	21.8	216	216	205	121	71	64	98	3.1	2.6	0.84
54	1	1	170	62	21.5	228	228	226	132	81	75	97	4.2	3.5	0.83
54	1	1	168	60	21.3	200	200	184	119	72	68	98	3.7	3.1	0.84
54	1	1	152	45	19.5	219	206	219	115	66	70	98	3.2	2.7	0.84
53	1	1	162	70	26.7	219	203	219	134	84	79	96	2.7	2.3	0.85
53	1	1	157	65	26.4	206	187	206	117	72	63	96	3.4	2.9	0.85
53	1	1	153	61	26.1	202	175	202	140	88	69	98	3.6	3	0.83
53	1	1	164	55	20.4	213	210	213	138	73	69	98	3.6	3	0.83
53	1	0	168	58	20.5	202	193	202	144	88	79	96	3.6	3	0.83
53	1	0	160	50	19.5	215	215	200	127	83	82	98	2.5	2.1	0.84
52	1	1	164	65	24.2	201	198	201	138	81	89	98	3.5	2.9	0.83
52	1	1	165	63	23.1	200	198	200	138	74	84	96	3.9	3.5	0.9
52	1	1	180	73	22.5	231	219	231	141	85	68	96	4.9	4.1	0.84
52	1	1	175	65	21.2	215	208	215	128	77	72	97	5.2	4.4	0.85
52	1	0	168	69	24.4	196	196	187	127	77	82	98	2.7	2.2	0.81
52	1	0	164	65	24.2	206	198	206	140	79	85	97	3.2	2.9	0.91
52	1	0	167	60	21.5	181	177	181	140	89	77	99	3.6	3	0.83
51	1	1	155	71	29.6	194	187	194	134	82	65	98	3.3	2.9	0.88
51	1	1	168	79	28	198	186	198	131	78	88	96	3.1	2.6	0.84
51	1	1	162	64	24.4	195	184	195	107	52	84	97	3.8	3.2	0.84
51	1	1	165	59	21.7	202	160	202	134	70	79	98	4	3.5	0.88
51	1	1	165	59	21.7	202	193	202	134	70	79	98	4	3.4	0.85
51	1	1	170	62	21.5	209	198	209	115	76	76	98	4.4	3.7	0.84
51	1	1	160	54	21.1	212	210	212	133	80	83	98	3.7	3.1	0.84
51	1	0	167	65	23.3	236	218	236	135	81	85	97	3.7	3.1	0.84
51	1	0	168	64	22.7	228	228	214	138	86	73	98	3.6	3	0.83
51	1	0	163	55	20.7	198	198	155	137	86	81	97	4.2	3.5	0.83
50	1	1	165	75	27.5	223	211	223	112	81	86	98	3.5	2.9	0.83
50	1	1	171	79	27	228	228	214	135	86	73	98	2.5	2.1	0.84
50	1	1	173	80	26.7	194	186	194	136	85	73	96	4.3	3.9	0.91
50	1	1	168	74	26.2	224	208	224	134	88	58	97	3.7	3.1	0.84
50	1	1	158	60	24	206	202	206	121	76	68	98	4.1	3.4	0.83
50	1	1	167	60	21.5	210	195	210	122	75	63	97	4.1	3.4	0.83
50	1	1	159	52	20.6	206	203	206	137	74	70	98	3.2	2.7	0.84
50	1	1	165	56	20.6	223	223	216	113	74	69	98	2.7	2.3	0.85
50	1	1	156	49	20.1	207	207	200	109	73	61	98	4.1	3.4	0.83
50	1	1	175	60	19.6	248	245	248	115	86	60	96	2.9	2.6	0.9
50	1	0	156	69	28.4	177	176	177	114	77	71	98	3.5	3	0.86
50	1	0	163	64	24.1	196	187	196	123	74	78	98	3.5	2.9	0.83
50	1	0	172	70	23.7	194	192	194	122	77	70	97	4.2	3.4	0.81
50	1	0	160	60	23.4	214	207	214	135	76	71	98	3.1	2.6	0.84
50	1	0	165	60	22	209	199	209	118	66	74	97	3.5	3	0.86
50	1	0	170	60	20.8	212	203	212	137	77	68	98	4.4	3.6	0.82
50	1	0	175	62	20.2	186	186	184	138	88	71	98	4.3	3.6	0.84
50	1	0	165	54	19.8	239	193	239	114	78	83	96	2.9	2.4	0.83
50	1	0	161	50	19.3	232	232	210	140	87	85	98	2.6	2.2	0.85
49	1	1	160	76	29.7	226	226	226	134	79	87	98	4.1	3.4	0.83
49	1	1	166	67	24.3	249	234	249	126	71	77	97	3.1	2.6	0.84
49	1	1	170	69	23.9	243	230	243	120	79	80	98	4.1	3.4	0.83
49	1	0	155	57	23.7	201	190	201	132	90	85	97	3.6	3.1	0.86
48	1	1	165	71	26.1	225	214	225	139	83	73	98	3.7	3.1	0.84
48	1	1	168	67	23.7	245	229	245	120	75	85	96	2.9	2.4	0.83
48	1	1	170	60	20.8	218	210	218	114	75	71	98	2.5	2.1	0.84
48	1	1	171	60	20.5	201	201	196	110	63	66	98	2.9	2.4	0.83
48	1	0	175	70	22.9	231	226	231	138	85	83	97	4	3.5	0.88
48	1	0	166	57	20.7	211	211	195	94	59	78	96	5.1	4.3	0.84
47	1	1	170	69	23.9	196	187	196	120	84	89	98	4.5	3.8	0.84
47	1	1	175	64	20.9	222	222	205	124	78	70	99	3.7	3.1	0.84
47	1	0	168	74	26.2	197	187	197	118	87	69	97	3.1	2.6	0.84
47	1	0	179	70	21.8	220	212	220	106	60	76	99	4.9	4.1	0.84
47	1	0	172	64	21.6	245	239	245	134	81	74	97	3.3	2.8	0.85
46	1	1	186	96	27.7	242	242	221	122	80	62	98	4.7	3.9	0.83
46	1	1	179	87	27.2	211	203	211	124	75	87	97	4.9	4.1	0.84
46	1	1	170	77	26.6	231	205	231	130	80	69	98	3.9	3.3	0.85
46	1	1	172	77	26	225	208	225	130	83	82	96	4.1	3.7	0.9
46	1	1	175	78	25.5	196	187	196	135	90	70	98	4.2	3.5	0.83
46	1	1	169	70	24.5	199	199	199	138	81	69	98	3.9	3.3	0.85
45	1	1	171	72	24.6	234	234	216	130	80	77	98	2.7	2.2	0.81
45	1	1	164	66	24.5	197	187	197	138	84	78	98	3.9	3.3	0.85
45	1	1	163	63	23.7	199	186	199	123	70	76	96	4	3.4	0.85
45	1	0	165	67	24.6	223	206	223	121	69	85	98	3.7	3	0.81
45	1	0	168	67	23.7	209	209	204	115	78	79	96	3.9	3.3	0.85
45	1	0	160	60	23.4	241	241	235	130	72	86	97	3.5	3	0.86
45	1	0	170	66	22.8	172	171	172	116	68	71	98	4.5	4	0.89
45	1	0	183	76	22.7	240	240	235	120	88	80	98	4.9	4.2	0.86
45	1	0	170	65	22.5	218	218	205	125	82	81	96	3.1	2.9	0.94
45	1	0	172	64	21.6	225	225	221	129	89	83	98	3.5	2.9	0.83
45	1	0	162	52	19.8	193	193	184	120	70	68	96	3.9	3.3	0.85
44	1	1	162	66	25.1	242	242	235	120	72	68	97	3.5	3	0.86
44	1	1	170	70	24.2	190	184	190	121	80	64	97	4	3.5	0.88
44	1	1	169	63	22.1	212	209	212	130	80	86	96	3.1	2.6	0.84
44	1	0	169	74	25.9	221	221	196	118	73	73	98	4.2	3.7	0.88
44	1	0	170	63	21.8	195	195	186	125	72	70	96	4.6	3.9	0.85
42	1	1	168	62	22	210	206	210	139	85	82	98	3.9	3.3	0.85
42	1	0	169	73	25.6	224	211	224	107	72	79	98	4.2	3.5	0.83
42	1	0	170	70	24.2	184	184	177	131	88	72	99	4.4	3.7	0.84
42	1	0	171	70	23.9	213	213	213	123	76	85	98	4.3	3.6	0.84
42	1	0	167	65	23.3	222	222	205	124	88	67	98	4.1	3.4	0.83
42	1	0	172	69	23.3	225	205	225	139	76	84	97	4.2	3.5	0.83
42	1	0	168	63	22.3	220	219	220	129	84	73	98	3.5	2.9	0.83
42	1	0	165	55	20.2	245	229	245	139	82	67	97	3.1	2.6	0.84
42	1	0	175	57	18.6	196	193	196	108	80	81	98	4.6	3.9	0.85
41	1	1	179	76	23.7	239	232	239	135	85	70	98	4.4	3.7	0.84
41	1	1	175	68	22.2	253	253	245	139	89	81	98	4.1	3.4	0.83
41	1	1	168	59	20.9	247	236	247	120	79	70	97	3.6	3	0.83
41	1	0	168	79	28	188	182	188	132	78	81	98	2.6	2.2	0.85
41	1	0	170	78	27	207	199	207	127	77	69	98	4.1	3.4	0.83
41	1	0	170	75	26	214	214	214	140	83	84	98	3.9	3.3	0.85
41	1	0	168	61	21.6	233	233	224	136	81	80	97	3.6	3	0.83
41	1	0	165	55	20.2	210	206	210	134	81	64	98	3.5	2.9	0.83
40	1	1	173	82	27.4	232	232	225	138	89	81	98	4	3.4	0.85
40	1	1	171	74	25.3	228	224	228	108	56	85	98	3.1	2.6	0.84
40	1	1	162	60	22.9	195	195	195	108	58	61	98	3.4	2.9	0.85
40	1	1	177	70	22.3	240	239	240	131	74	81	98	3.8	3.2	0.84
40	1	0	172	74	25	208	189	208	134	78	80	97	3.8	3.2	0.84
40	1	0	165	60	22	219	214	219	126	90	89	98	3.2	2.7	0.84
40	1	0	170	55	19	193	191	193	124	78	81	96	4.2	3.4	0.81
39	1	1	175	71	23.2	255	255	250	124	73	83	97	4.6	3.9	0.85
39	1	0	172	70	23.7	227	227	210	124	65	58	97	4.6	3.9	0.85
39	1	0	170	55	19	223	221	223	110	70	87	97	3.5	2.9	0.83
38	1	1	177	76	24.3	221	221	220	123	62	72	97	4.1	3.7	0.9
38	1	1	180	75	23.1	252	252	235	129	72	74	97	6.1	5.1	0.84
38	1	1	182	76	22.9	246	231	246	120	73	77	97	4.8	4	0.83
38	1	0	171	77	26.3	218	210	218	125	82	84	98	3.5	2.9	0.83
38	1	0	170	70	24.2	223	215	223	136	80	89	98	3.8	3.2	0.84
38	1	0	172	55	18.6	227	214	227	112	69	66	97	4.4	3.6	0.82
37	1	1	172	75	25.4	240	240	239	139	82	59	98	4.5	3.9	0.87
37	1	1	182	78	23.5	253	253	195	131	86	80	96	6.1	5.5	0.9
37	1	1	180	69	21.3	247	229	247	136	83	69	97	4.9	4.1	0.84
37	1	1	168	58	20.5	232	213	232	93	70	82	98	3.3	2.8	0.85
37	1	1	165	55	20.2	231	224	231	127	83	84	98	4.2	3.5	0.83
37	1	1	172	59	19.9	243	229	243	130	89	68	98	4	3.4	0.85
37	1	0	165	66	24.2	198	198	185	128	76	82	97	4.6	3.9	0.85
37	1	0	165	65	23.9	231	219	231	138	77	85	98	4	3.4	0.85
37	1	0	170	65	22.5	217	217	195	139	80	82	96	3.2	2.7	0.84
37	1	0	172	64	21.6	226	212	226	117	75	74	97	4.1	3.3	0.8
37	1	0	170	60	20.8	218	218	210	122	75	70	98	3.9	3.2	0.82
37	1	0	172	57	19.3	217	217	217	125	73	83	98	3.9	3.5	0.9
36	1	1	160	69	27	205	205	205	122	74	71	99	3.7	3.1	0.84
36	1	1	161	56	21.6	218	217	218	139	74	74	98	4	3.4	0.85
36	1	0	165	73	26.8	207	207	195	120	64	86	97	4.6	3.9	0.85
36	1	0	165	72	26.4	211	211	202	137	86	80	96	3.7	3.1	0.84
36	1	0	165	58	21.3	215	208	215	130	76	67	97	3.3	2.8	0.85
36	1	0	170	55	19	227	210	227	105	72	89	98	3.5	2.9	0.83
36	1	0	174	57	18.8	223	223	210	127	74	84	98	3.3	2.9	0.88
35	1	1	175	90	29.4	177	171	177	128	86	78	96	4.8	4	0.83
35	1	1	176	90	29.1	190	175	190	130	80	72	98	4.6	4	0.87
35	1	1	180	89	27.5	222	221	222	134	81	70	98	4.9	4.2	0.86
35	1	1	168	55	19.5	191	189	191	113	76	86	97	4	3.4	0.85
35	1	1	168	55	19.5	224	224	219	134	79	72	97	3.9	3.3	0.85
35	1	1	177	60	19.2	247	247	229	134	84	63	97	4.9	4.1	0.84
35	1	0	178	70	22.1	232	224	232	135	80	85	98	4.3	3.6	0.84
35	1	0	160	50	19.5	209	209	203	136	82	81	98	4	3.3	0.83
35	1	0	173	55	18.4	200	200	165	129	69	88	98	4	3.3	0.83
34	1	1	173	70	23.4	227	227	219	134	85	84	98	4	3.3	0.83
34	1	1	173	70	23.4	255	245	255	139	81	69	96	4.7	4	0.85
34	1	1	163	53	19.9	192	189	192	102	69	72	98	3.9	3.3	0.85
34	1	0	171	76	26	221	219	221	140	76	74	97	3.7	3.1	0.84
34	1	0	165	70	25.7	211	196	211	114	66	65	97	4	3.4	0.85
34	1	0	168	72	25.5	202	202	198	114	73	65	97	4.3	3.6	0.84
34	1	0	169	64	22.4	209	209	197	135	83	81	98	4	3.4	0.85
34	1	0	172	65	22	213	213	200	135	75	75	98	4.9	4.2	0.86
34	1	0	172	64	21.6	199	199	175	124	82	75	98	4.2	3.7	0.88
34	1	0	172	63	21.3	235	189	235	134	83	66	98	4.2	3.5	0.83
33	1	1	180	79	24.4	239	231	239	127	87	83	98	4.9	4.1	0.84
33	1	1	171	67	22.9	224	220	224	122	81	83	98	3.9	3.3	0.85
33	1	1	174	58	19.2	247	247	230	128	81	89	97	4.4	3.7	0.84
33	1	0	173	68	22.7	216	210	216	138	88	69	98	4.3	3.5	0.81
33	1	0	171	66	22.6	190	178	190	118	70	71	98	4.2	3.5	0.83
33	1	0	165	55	20.2	245	224	245	132	75	74	98	4	3.4	0.85
33	1	0	158	49	19.6	245	223	245	103	57	71	97	3.9	3.2	0.82
32	1	1	170	75	26	228	209	228	106	62	75	98	4.5	4	0.89
32	1	0	165	64	23.5	213	210	213	106	72	78	98	4.1	3.4	0.83
32	1	0	160	50	19.5	246	210	246	129	83	60	98	3.4	3	0.88
31	1	1	168	70	24.8	218	205	218	123	77	72	98	4.4	3.9	0.89
31	1	1	170	69	23.9	258	250	258	125	82	72	97	5	4.2	0.84
31	1	1	170	63	21.8	253	237	253	118	80	82	98	4.2	3.5	0.83
31	1	0	170	84	29.1	206	195	206	119	75	79	98	4.9	4.1	0.84
31	1	0	168	68	24.1	200	200	180	139	87	86	98	4	3.4	0.85
31	1	0	168	62	22	221	221	200	123	66	59	98	3.6	3.1	0.86
31	1	0	170	60	20.8	218	214	218	124	84	79	99	4.4	3.7	0.84
31	1	0	174	60	19.8	185	175	185	104	75	66	98	4.6	3.9	0.85
30	1	1	180	93	28.7	189	185	189	115	77	68	97	6	5	0.83
30	1	1	177	85	27.1	210	210	200	115	75	66	98	5	4.2	0.84
30	1	1	181	75	22.9	231	219	231	117	76	69	98	5.2	4.4	0.85
30	1	1	170	63	21.8	222	222	210	112	67	67	97	4.2	3.5	0.83
30	1	1	180	68	21	241	212	241	107	67	63	99	5.1	4.3	0.84
30	1	0	175	91	29.7	222	180	222	122	76	84	96	5.6	4.7	0.84
30	1	0	170	84	29.1	208	196	208	119	75	81	98	4	3.5	0.88
30	1	0	170	82	28.4	185	181	185	114	74	71	97	5.1	4.6	0.9
30	1	0	171	80	27.4	204	198	204	128	79	76	98	5.2	4.4	0.85
30	1	0	162	62	23.6	194	194	194	118	84	78	99	4.2	3.5	0.83
30	1	0	165	64	23.5	249	236	249	119	72	79	98	4.4	3.9	0.89
30	1	0	167	60	21.5	215	215	208	112	60	79	97	3.7	3.1	0.84
30	1	0	173	55	18.4	255	199	255	108	76	84	96	4.4	3.7	0.84
29	1	1	171	73	25	218	218	206	117	66	77	98	4.2	3.5	0.83
29	1	1	175	62	20.2	188	180	188	107	75	81	96	4.2	3.5	0.83
29	1	0	172	78	26.4	201	200	201	114	70	73	98	4.9	4.1	0.84
29	1	0	168	72	25.5	203	198	203	115	72	81	96	4.4	3.7	0.84
29	1	0	170	70	24.2	211	193	211	118	69	70	97	4.8	3.9	0.81
29	1	0	171	66	22.6	228	219	228	118	77	71	97	4.6	3.9	0.85
29	1	0	178	70	22.1	245	229	245	119	72	78	97	4.7	3.9	0.83
28	1	1	168	60	21.3	218	218	208	112	72	69	97	3.7	3	0.81
28	1	1	165	58	21.3	225	224	225	116	62	76	96	3.7	3.1	0.84
28	1	1	170	60	20.8	218	213	218	112	72	69	99	4.3	3.6	0.84
28	1	1	174	59	19.5	209	200	209	112	72	68	98	4.6	3.9	0.85
28	1	0	180	85	26.2	228	224	228	128	85	77	97	5.6	4.8	0.86
28	1	0	162	58	22.1	211	211	211	115	65	76	96	4.3	3.6	0.84
28	1	0	165	59	21.7	254	250	254	114	70	65	96	4.3	3.7	0.86
27	1	1	175	75	24.5	232	224	232	112	72	69	100	4.2	3.7	0.88
27	1	1	178	76	24	240	240	240	116	72	69	99	4.7	4	0.85
27	1	1	170	65	22.5	222	214	222	116	70	68	100	4.5	3.7	0.82
27	1	1	178	59	18.6	208	208	200	107	66	60	99	4.7	3.9	0.83
27	1	0	165	80	29.4	222	205	222	125	78	86	97	4	3.3	0.83
27	1	0	164	74	27.5	198	193	198	119	78	78	97	4.2	3.5	0.83
27	1	0	180	70	21.6	227	220	227	124	69	81	99	5.2	4.5	0.87
26	1	1	175	65	21.2	226	220	226	121	60	72	99	4.5	3.8	0.84
26	1	1	170	59	20.4	225	219	225	123	62	60	98	4.2	3.5	0.83
26	1	1	170	58	20.1	214	214	208	125	82	79	98	4.2	3.4	0.81
26	1	1	173	60	20	232	232	230	109	55	57	99	4.3	3.9	0.91
26	1	1	178	63	19.9	218	205	218	121	62	58	98	4.7	4.1	0.87
26	1	1	178	62	19.6	255	245	255	106	64	68	99	5	4.2	0.84
26	1	0	178	72	22.7	241	241	240	126	76	80	99	5	4.5	0.9
25	1	1	173	74	24.7	233	233	231	111	70	80	99	4.4	3.7	0.84
25	1	1	175	75	24.5	222	219	222	117	69	56	97	4.5	3.8	0.84
25	1	1	171	71	24.3	215	205	215	117	77	69	98	4.3	3.6	0.84
25	1	1	169	63	22.1	205	200	205	110	72	67	98	4.2	3.5	0.83
25	1	1	170	60	20.8	204	204	198	105	72	64	99	4.7	3.9	0.83
25	1	1	170	58	20.1	212	208	212	117	78	73	98	4	3.2	0.8
25	1	1	168	55	19.5	199	187	199	108	66	64	98	4	3.4	0.85
24	1	1	172	64	21.6	238	238	237	113	80	80	98	4.9	4.1	0.84
24	1	1	170	60	20.8	239	234	239	119	81	69	99	4.1	3.4	0.83
24	1	1	175	62	20.2	241	241	240	105	75	82	99	4.6	3.9	0.85
24	1	1	181	65	19.8	233	224	233	107	73	87	98	4.9	4.1	0.84
24	1	0	177	62	19.8	231	229	231	120	81	73	98	4.7	3.9	0.83
24	1	0	178	62	19.6	230	229	230	110	80	83	98	4.4	3.7	0.84
24	1	0	167	54	19.4	245	245	245	111	81	79	96	4.1	3.4	0.83
23	1	1	181	76	23.2	258	249	258	115	79	63	97	5	4.2	0.84
23	1	1	173	68	22.7	252	252	225	112	75	70	97	4.4	3.7	0.84
23	1	1	172	57	19.3	198	190	198	107	71	68	97	4.9	4.1	0.84
23	1	1	174	58	19.2	196	190	196	95	66	76	98	4.5	3.8	0.84
23	1	0	172	67	22.6	259	245	259	119	83	68	98	4	3.4	0.85
23	1	0	178	62	19.6	231	224	231	119	81	83	99	4.2	3.5	0.83
23	1	0	177	60	19.2	208	208	196	124	84	87	97	4.5	3.8	0.84
22	1	1	175	72	23.5	266	249	266	112	80	80	97	4.1	3.4	0.83
22	1	1	171	63.5	21.7	245	229	245	99	59	64	97	4.1	3.4	0.83
22	1	1	167	56	20.1	189	185	189	98	70	87	98	4.7	3.9	0.83
22	1	1	172	59	19.9	222	222	219	126	79	89	99	4.6	4	0.87
22	1	1	170	55	19	204	200	204	116	74	78	99	4.7	4.1	0.87
22	1	1	174	57	18.8	200	192	200	116	80	71	98	4.2	3.5	0.83
22	1	0	173	56	18.7	218	214	218	118	83	73	97	4.4	3.7	0.84
21	1	1	186	83	24	259	248	259	118	78	63	99	6	5.2	0.87
21	1	1	180	76	23.5	258	252	258	109	69	72	98	4.7	3.9	0.83
21	1	1	172	65	22	232	226	232	120	59	79	99	4.4	3.7	0.84
21	1	1	175	60	19.6	241	233	241	116	80	86	99	4.2	3.5	0.83
21	1	0	184	78	23	255	245	255	105	58	73	98	5.4	4.5	0.83
21	1	0	162	58	22.1	214	214	214	119	69	79	99	4.4	3.7	0.84
21	1	0	181	72	22	235	235	189	119	76	84	99	5.5	4.6	0.84
20	1	1	188	82	23.2	264	253	264	96	74	77	97	5.8	4.9	0.84
20	1	1	172	63	21.3	218	210	218	112	69	83	98	4.4	3.7	0.84
20	1	1	172	62	21	238	229	238	106	63	71	99	4.5	3.7	0.82
20	1	1	175	60	19.6	233	233	232	116	66	66	99	4.3	3.6	0.84
20	1	1	175	60	19.6	236	236	192	113	85	75	99	4.7	3.9	0.83
20	1	0	178	64	20.2	214	210	214	119	80	71	99	5.1	4.3	0.84
20	1	0	181	65	19.8	238	238	237	113	78	84	98	5	4.2	0.84
19	1	1	170	74	25.6	241	241	232	119	77	59	99	4.4	3.6	0.82
19	1	0	187	86	24.6	241	241	234	115	72	67	100	5	4.5	0.9
19	1	0	178	71	22.4	230	217	230	119	71	72	98	5	4.2	0.84
19	1	0	171	61	20.9	209	203	209	115	80	84	98	4.8	3.9	0.81
19	1	0	175	64	20.9	238	219	238	110	70	61	99	4.5	3.8	0.84
19	1	0	170	60	20.8	223	217	223	122	67	79	98	4.5	3.7	0.82
19	1	0	178	65	20.5	231	229	231	104	64	71	96	5	4.5	0.9
19	1	0	172	60	20.3	215	208	215	110	70	79	99	4.4	3.7	0.84
19	1	0	165	53	19.5	189	185	189	118	80	81	97	4.2	3.4	0.81
18	1	1	181	68	20.8	241	234	241	102	62	62	100	5.2	4.4	0.85
18	1	1	170	60	20.8	242	225	242	107	62	69	99	4.2	3.5	0.83
18	1	1	175	59	19.3	205	196	205	97	63	67	99	4.3	3.6	0.84
18	1	1	176	58	18.7	196	196	178	117	69	59	96	4.2	3.4	0.81
18	1	0	172	55	18.6	197	179	197	120	72	79	99	4.1	3.4	0.83
85	0	0	150	50	22.2	129	115	129	140	65	84	98	1.9	1.7	0.89
85	0	0	148	45	20.5	131	124	131	134	62	63	99	1.9	1.6	0.84
84	0	0	150	45	20	134	130	134	134	74	73	99	2	1.7	0.85
83	0	0	150	49	21.8	134	134	126	140	88	67	99	1.9	1.7	0.89
83	0	0	160	56	21.9	129	123	129	108	60	62	99	1.8	1.6	0.89
82	0	0	150	43	19.1	116	116	110	136	69	82	98	1.9	1.7	0.89
82	0	1	150	54	24	155	155	147	135	66	81	99	1.7	1.5	0.88
81	0	0	150	45	20	139	139	135	110	54	86	98	2	1.7	0.85
80	0	1	155	48	20	145	141	145	113	78	72	99	1.6	1.4	0.88
78	0	0	145	47	22.4	123	118	123	130	59	80	98	1.8	1.6	0.89
78	0	1	155	55	22.9	165	160	165	117	63	65	99	1.8	1.6	0.89
77	0	0	150	45	20	140	140	136	135	81	76	99	1.5	1.3	0.87
76	0	0	150	50	22.2	145	145	139	134	73	80	98	1.9	1.6	0.84
75	0	0	155	48	20	144	134	144	131	76	59	98	1.8	1.6	0.89
74	0	1	154	59	24.9	183	179	183	135	78	64	99	1.6	1.4	0.88
73	0	0	153	50	21.4	147	140	147	139	73	77	98	2.1	1.9	0.9
73	0	0	155	52	21.6	140	140	129	135	57	60	97	2	1.7	0.85
72	0	0	150	50	22.2	143	136	143	90	66	83	100	1.9	1.6	0.84
72	0	0	154	45	19	134	129	134	132	79	66	100	2.6	2.2	0.85
72	0	1	158	63	25.2	181	173	181	146	75	62	99	1.7	1.5	0.88
71	0	1	160	65	25.4	169	165	169	142	68	86	97	1.9	1.6	0.84
71	0	0	160	60	23.4	151	140	151	138	77	86	99	2.3	2	0.87
71	0	1	155	60	25	176	176	169	139	81	78	99	2.5	2.1	0.84
70	0	1	157	70	28.4	162	162	156	131	83	88	98	2.3	2	0.87
70	0	0	155	65	27.1	183	183	179	132	81	75	99	2.1	1.8	0.86
70	0	1	161	67	25.8	171	160	171	135	88	71	97	2	1.7	0.85
69	0	1	153	56	23.9	189	180	189	140	79	79	98	1.9	1.6	0.84
69	0	1	160	75	29.3	163	154	163	123	65	75	99	2.2	2	0.91
69	0	0	160	68	26.6	146	144	146	131	83	75	97	2.3	2	0.87
69	0	1	162	61	23.2	181	170	181	137	77	72	98	2.9	2.5	0.86
69	0	0	150	45	20	146	142	146	140	65	69	98	1.9	1.7	0.89
69	0	0	155	48	20	156	152	156	140	63	64	98	1.9	1.6	0.84
68	0	1	165	68	25	170	164	170	140	86	86	98	1.9	1.7	0.89
68	0	0	155	55	22.9	198	185	198	134	68	82	97	2.2	2	0.91
68	0	1	153	50	21.4	148	141	148	113	74	81	99	2.1	1.8	0.86
68	0	0	152	45	19.5	141	125	141	140	81	75	97	1.9	1.6	0.84
68	0	1	161	60	23.1	196	187	196	137	85	73	98	1.7	1.4	0.82
68	0	1	158	58	23.2	223	223	175	128	73	71	99	2.3	2	0.87
68	0	1	156	50	20.5	215	205	215	130	75	63	99	1.7	1.5	0.88
67	0	1	156	65	26.7	177	177	174	124	58	75	98	2.3	2	0.87
67	0	1	158	69	27.6	157	157	152	138	82	72	99	1.9	1.7	0.89
67	0	1	153	47	20.1	160	160	154	135	85	72	99	2	1.7	0.85
67	0	0	156	65	26.7	149	141	149	134	90	69	98	2	1.8	0.9
67	0	1	161	63	24.3	176	169	176	138	87	67	99	1.7	1.4	0.82
67	0	1	155	47	19.6	212	212	203	133	71	57	97	1.6	1.4	0.88
66	0	1	160	55	21.5	170	166	170	136	80	78	99	2.1	1.9	0.9
66	0	1	163	75	28.2	191	188	191	127	75	70	99	1.8	1.6	0.89
66	0	1	159	68	26.9	190	188	190	134	72	68	97	2.8	2.5	0.89
66	0	1	158	68	27.2	169	162	169	127	77	67	99	2.1	1.8	0.86
65	0	1	150	44	19.6	165	160	165	130	80	86	99	2	1.7	0.85
65	0	0	155	55	22.9	179	158	179	113	71	81	100	2.1	1.8	0.86
65	0	0	160	59	23	213	206	213	130	72	75	98	2.3	2	0.87
65	0	0	154	60	25.3	146	141	146	134	76	75	99	2.1	1.8	0.86
65	0	0	150	44	19.6	170	162	170	138	89	74	99	2.1	1.8	0.86
65	0	1	152	45	19.5	156	156	149	106	60	65	98	2.1	1.8	0.86
64	0	0	157	50	20.3	154	149	154	139	71	89	98	2	1.7	0.85
64	0	1	156	70	28.8	150	147	150	138	60	88	97	2.1	1.9	0.9
64	0	1	155	53	22.1	166	162	166	135	82	88	98	1.8	1.6	0.89
64	0	1	148	44	20.1	179	179	176	133	77	88	98	2.3	2	0.87
64	0	0	160	47	18.4	154	150	154	127	82	87	99	1.6	1.4	0.88
64	0	0	155	50	20.8	158	153	158	140	86	83	98	2.2	2	0.91
64	0	0	152	50	21.6	146	146	142	100	61	82	100	2	1.7	0.85
64	0	1	165	55	20.2	175	170	175	126	70	79	99	2.2	2	0.91
64	0	1	159	49	19.4	214	214	202	120	60	70	99	2.3	2	0.87
63	0	1	160	58	22.7	170	164	170	137	57	84	97	1.7	1.5	0.88
63	0	1	156	55	22.6	161	157	161	133	84	79	99	1.8	1.6	0.89
63	0	0	158	54	21.6	161	157	161	137	80	77	97	2.1	1.8	0.86
63	0	0	155	60	25	161	161	159	137	89	77	99	2.9	2.5	0.86
63	0	1	156	51	21	151	146	151	126	76	76	97	2.1	1.8	0.86
62	0	1	155	65	27.1	186	179	186	121	79	83	99	2	1.7	0.85
62	0	0	170	70	24.2	158	153	158	136	83	83	97	2.5	2.2	0.88
62	0	0	155	63	26.2	172	172	164	135	83	80	99	1.9	1.6	0.84
62	0	1	155	50	20.8	181	172	181	137	83	70	99	1.9	1.6	0.84
62	0	0	158	51	20.4	189	172	189	133	83	70	98	2.3	2	0.87
62	0	1	162	76	29	151	145	151	142	82	69	97	1.7	1.5	0.88
62	0	0	155	60	25	174	160	174	135	76	69	98	2.2	1.9	0.86
62	0	1	158	62	24.8	189	183	189	142	77	68	99	2.1	1.8	0.86
62	0	1	157	49	19.9	172	170	172	131	69	68	99	1.7	1.5	0.88
62	0	0	158	50	20	223	217	223	132	79	68	99	1.7	1.5	0.88
62	0	1	157	63	25.6	179	179	175	132	87	67	99	2.3	2	0.87
62	0	0	162	50	19.1	161	155	161	133	82	67	98	2.1	1.8	0.86
62	0	1	147	50	23.1	168	168	163	145	90	66	99	2.2	1.9	0.86
61	0	1	162	66	25.1	172	172	170	126	81	76	99	2.2	1.9	0.86
61	0	0	172	72	24.3	177	177	173	138	77	75	98	2.3	2	0.87
61	0	0	167	74	26.5	189	188	189	139	86	75	99	2.3	2	0.87
61	0	0	160	49	19.1	193	193	188	133	86	73	99	1.8	1.6	0.89
60	0	1	153	59	25.2	154	149	154	124	57	85	99	2	1.7	0.85
60	0	1	154	55	23.2	165	165	160	129	82	80	99	2.2	1.9	0.86
60	0	1	164	53	19.7	187	186	187	132	80	74	99	2	1.7	0.85
60	0	0	167	62	22.2	166	165	166	107	72	74	98	2.4	2.2	0.92
60	0	1	161	60	23.1	189	189	188	139	81	73	99	1.7	1.5	0.88
60	0	0	155	55	22.9	168	168	160	109	62	71	97	2	1.7	0.85
60	0	1	150	54	24	139	131	139	130	80	70	99	1.9	1.6	0.84
60	0	0	161	60	23.1	168	152	168	127	82	65	98	2.5	2.2	0.88
59	0	0	150	59	26.2	168	168	168	96	62	85	99	2.3	2	0.87
59	0	0	148	58	26.5	210	179	210	117	71	75	98	2	1.7	0.85
58	0	1	155	54	22.5	206	202	206	137	88	83	99	2.5	2.2	0.88
58	0	1	156	55	22.6	184	184	162	132	79	79	100	2.4	2.1	0.88
58	0	0	160	50	19.5	178	171	178	126	87	79	99	2.1	1.7	0.81
58	0	1	150	54	24	178	171	178	120	58	74	98	2.3	2	0.87
58	0	0	155	60	25	166	142	166	133	61	74	99	2	1.7	0.85
58	0	0	165	70	25.7	171	163	171	136	90	73	97	2.3	2	0.87
58	0	0	159	63	24.9	179	171	179	120	82	70	97	2.4	2.1	0.88
58	0	0	151	65	28.5	160	159	160	136	65	70	99	2.6	2.3	0.88
58	0	1	165	60	22	180	167	180	128	73	65	99	2.5	2.2	0.88
58	0	0	157	50	20.3	174	168	174	96	59	64	98	2.1	1.8	0.86
58	0	0	150	62	27.6	184	184	168	115	73	63	96	2.6	2.3	0.88
57	0	1	165	75	27.5	180	180	177	128	84	86	99	2.3	2	0.87
57	0	1	160	51	19.9	160	156	160	136	80	86	99	2	1.8	0.9
57	0	1	147	60	27.8	215	203	215	124	73	84	99	2.7	2.3	0.85
57	0	1	155	64	26.6	189	189	172	119	70	81	98	3.6	3.1	0.86
57	0	0	152	64	27.7	178	178	167	111	66	81	99	2.1	1.8	0.86
57	0	1	157	53	21.5	152	147	152	116	76	79	99	2.7	2.3	0.85
57	0	0	160	51	19.9	186	179	186	120	72	76	99	2.5	2.1	0.84
57	0	0	155	50	20.8	174	174	168	119	76	75	98	2.3	2	0.87
57	0	1	165	60	22	226	214	226	119	69	72	99	2.4	2.1	0.88
57	0	1	163	55	20.7	216	216	205	130	85	72	99	2.7	2.2	0.81
57	0	0	158	45	18	156	147	156	134	76	65	98	2	1.7	0.85
56	0	1	161	63	24.3	189	189	172	110	65	81	99	2.7	2.3	0.85
56	0	1	156	68	27.9	167	162	167	130	78	81	99	2.2	1.9	0.86
56	0	0	155	51	21.2	178	177	178	117	65	72	99	2.1	1.8	0.86
56	0	0	150	62	27.6	205	195	205	104	73	68	99	2.5	2.2	0.88
55	0	1	159	63	24.9	181	174	181	100	60	83	99	2.9	2.5	0.86
55	0	1	150	55	24.4	223	209	223	129	79	83	99	2.6	2.3	0.88
55	0	1	160	58	22.7	183	178	183	103	68	81	99	2.6	2.3	0.88
55	0	0	151	59	25.9	170	170	167	128	76	79	99	2.8	2.4	0.86
55	0	1	155	50	20.8	185	182	185	103	70	77	100	2.3	2	0.87
55	0	0	155	52	21.6	191	160	191	119	80	77	99	2.3	2	0.87
55	0	0	155	53	22.1	172	172	160	140	89	77	97	2.3	2	0.87
55	0	0	153	48	20.5	215	206	215	138	87	77	97	2.2	1.9	0.86
55	0	1	162	56	21.3	185	185	177	101	57	75	98	2.6	2.3	0.88
55	0	1	155	55	22.9	168	168	167	125	79	67	99	2.5	2.2	0.88
55	0	1	160	63	24.6	194	188	194	129	77	63	99	2.9	2.5	0.86
54	0	1	152	69	29.9	160	160	156	109	66	88	98	2.1	1.8	0.86
54	0	1	157	55	22.3	226	226	220	124	75	84	98	2.6	2.1	0.81
54	0	1	158	70	28	184	184	183	119	66	80	98	2.5	2.2	0.88
54	0	1	155	60	25	184	177	184	132	78	79	100	2.2	1.9	0.86
54	0	1	155	60	25	180	174	180	130	76	79	99	2.2	1.8	0.82
54	0	1	162	65	24.8	190	167	190	135	83	78	99	2.6	2.4	0.92
54	0	1	158	55	22	174	167	174	101	53	77	99	2.9	2.5	0.86
54	0	0	158	53	21.2	196	188	196	111	72	77	99	2.6	2.3	0.88
54	0	0	153	55	23.5	165	164	165	120	74	76	100	2.5	2.2	0.88
54	0	1	158	67	26.8	182	182	178	114	70	71	99	2.9	2.5	0.86
54	0	1	158	58	23.2	204	204	204	122	77	70	98	2.9	2.5	0.86
54	0	1	150	54	24	180	176	180	123	79	69	99	2.8	2.4	0.86
54	0	0	156	46	18.9	163	163	156	132	80	68	99	2.5	2.2	0.88
54	0	0	155	55	22.9	184	156	184	129	85	67	99	2.4	2.1	0.88
54	0	0	153	58	24.8	184	179	184	106	63	64	98	2.6	2.3	0.88
53	0	0	152	52	22.5	179	171	179	130	82	85	97	2.6	2.3	0.88
53	0	1	155	67	27.9	190	180	190	128	84	84	99	2.8	2.4	0.86
53	0	1	160	62	24.2	184	182	184	135	83	82	97	2.8	2.4	0.86
53	0	1	149	48	21.6	160	160	156	114	78	81	98	2.1	1.8	0.86
53	0	1	153	56	23.9	221	205	221	136	87	80	99	2.6	2.2	0.85
53	0	0	163	54	20.3	185	182	185	121	73	80	99	2.5	2.2	0.88
53	0	0	150	53	23.6	193	170	193	123	60	79	100	2.3	2	0.87
53	0	0	152	54	23.4	185	183	185	138	80	74	99	2.6	2.3	0.88
53	0	1	165	65	23.9	171	171	171	133	77	68	97	2.7	2.3	0.85
53	0	1	152	63	27.3	172	171	172	128	73	67	99	2.4	2.1	0.88
53	0	0	157	47	19.1	175	162	175	101	66	67	99	2	1.7	0.85
53	0	0	161	60	23.1	188	183	188	129	76	66	98	2.6	2.1	0.81
52	0	1	156	50	20.5	170	170	170	105	69	83	99	2.4	2.1	0.88
52	0	0	145	56	26.6	169	169	162	124	88	80	99	2.7	2.4	0.89
52	0	0	155	54	22.5	174	171	174	104	73	79	99	2.5	2.2	0.88
52	0	0	152	59	25.5	189	189	180	113	72	78	99	2.7	2.3	0.85
52	0	0	156	62	25.5	179	179	146	121	76	76	98	2.3	2	0.87
52	0	1	150	49	21.8	173	172	173	136	76	71	99	2.3	2	0.87
52	0	0	158	50	20	185	185	183	127	79	70	98	2.4	2.1	0.88
52	0	1	158	56	22.4	187	187	172	122	69	68	99	2.6	2.3	0.88
51	0	0	155	67	27.9	156	154	156	133	78	87	98	2.6	2.4	0.92
51	0	1	161	60	23.1	209	209	195	128	84	86	99	2.5	2.2	0.88
51	0	1	165	65	23.9	169	162	169	130	87	81	99	2.5	2.1	0.84
51	0	1	160	52	20.3	178	177	168	121	74	80	99	2.1	1.8	0.86
51	0	0	158	70	28	186	186	186	116	68	80	99	2.7	2.3	0.85
51	0	0	152	60	26	185	185	177	109	71	80	99	2.4	2	0.83
51	0	1	155	55	22.9	180	179	180	141	83	78	99	2.4	2.1	0.88
51	0	1	154	62	26.1	178	168	178	121	74	77	99	2.3	2	0.87
51	0	1	152	57	24.7	179	179	171	96	62	75	99	2.5	2.2	0.88
51	0	0	149	53	23.9	167	156	167	109	77	75	98	2.2	1.9	0.86
50	0	0	155	62	25.8	215	186	215	107	78	84	99	2.7	2.2	0.81
50	0	1	163	63	23.7	188	188	187	135	75	83	99	2.8	2.4	0.86
50	0	1	158	55	22	218	218	205	101	66	83	99	2.7	2.3	0.85
50	0	1	163	63	23.7	190	183	190	106	70	82	99	2.7	2.3	0.85
50	0	0	155	60	25	182	182	178	121	77	81	97	2.6	2.3	0.88
50	0	1	162	63	24	183	159	183	123	72	80	99	2.4	2.1	0.88
50	0	0	150	51	22.7	190	187	190	135	84	77	99	2.9	2.5	0.86
50	0	0	165	63	23.1	178	174	178	138	85	74	98	2.8	2.3	0.82
50	0	0	160	55	21.5	191	191	191	123	76	73	99	2.3	2	0.87
50	0	0	160	55	21.5	168	168	167	130	77	73	99	2.8	2.4	0.86
50	0	1	160	60	23.4	189	183	189	118	72	70	99	2.5	2.1	0.84
50	0	0	147	59	27.3	196	185	196	108	62	69	99	2.5	2.2	0.88
50	0	0	156	56	23	220	206	220	139	76	61	98	2.4	2.1	0.88
49	0	1	155	65	27.1	198	198	162	122	68	89	99	2.7	2.3	0.85
49	0	0	167	58	20.8	189	189	173	113	61	83	99	2.2	1.9	0.86
49	0	1	160	66	25.8	196	194	196	112	73	81	99	2.9	2.5	0.86
49	0	1	160	65	25.4	207	198	207	112	64	80	100	2.9	2.4	0.83
49	0	0	160	53	20.7	186	175	186	130	76	78	98	2	1.8	0.9
49	0	1	156	65	26.7	219	205	219	121	76	73	99	3.1	2.7	0.87
49	0	1	157	54	21.9	196	188	196	105	73	70	99	2.9	2.6	0.9
49	0	1	159	60	23.7	194	193	194	120	60	69	98	3	2.5	0.83
48	0	0	156	58	23.8	179	168	179	129	71	89	99	2.9	2.5	0.86
48	0	1	150	50	22.2	188	182	188	118	88	88	99	2.2	1.9	0.86
48	0	0	155	60	25	209	172	209	113	70	87	98	2.7	2.3	0.85
48	0	0	155	65	27.1	196	195	196	122	80	87	98	3.4	3	0.88
48	0	0	155	54	22.5	196	196	196	112	81	87	97	2.6	2.3	0.88
48	0	0	157	45	18.3	214	198	214	116	78	86	99	2.9	2.5	0.86
48	0	1	158	65	26	218	209	218	110	78	82	99	3.4	2.9	0.85
48	0	1	158	60	24	197	188	197	133	84	81	99	3.3	2.9	0.88
48	0	1	156	60	24.7	180	180	150	131	83	81	99	2.9	2.5	0.86
48	0	0	158	55	22	161	161	156	109	70	81	97	2.6	2.1	0.81
48	0	1	150	50	22.2	195	188	195	116	80	77	99	2.9	2.5	0.86
48	0	0	158	55	22	184	184	176	136	83	75	99	2.9	2.5	0.86
48	0	0	160	60	23.4	184	177	184	128	71	72	99	2.5	2.2	0.88
48	0	0	157	49	19.9	221	200	221	120	66	71	100	2.5	2.2	0.88
47	0	1	157	60	24.3	204	175	204	129	78	79	99	3.2	2.8	0.88
47	0	0	160	56	21.9	210	185	210	123	77	78	98	3.1	2.7	0.87
47	0	0	155	49	20.4	185	179	185	113	76	76	98	2.8	2.4	0.86
47	0	1	163	75	28.2	208	203	208	103	66	71	100	3.1	2.8	0.9
47	0	1	171	75	25.6	228	228	209	113	68	69	98	3.6	3.1	0.86
47	0	0	157	54	21.9	191	191	191	114	73	68	99	2.5	2.2	0.88
47	0	0	157	54	21.9	180	171	180	134	77	65	99	2.6	2.4	0.92
47	0	1	157	61	24.7	190	190	190	126	76	62	99	2.8	2.4	0.86
47	0	1	162	51	19.4	171	156	171	130	80	61	99	2.3	2	0.87
46	0	1	153	66	28.2	200	200	188	135	67	85	99	3.5	3	0.86
46	0	0	167	56	20.1	222	209	222	113	75	82	99	2.4	2.1	0.88
46	0	1	167	73	26.2	200	198	200	119	80	81	98	2.9	2.5	0.86
46	0	1	155	60	25	194	172	194	112	66	81	99	3	2.6	0.87
46	0	0	161	66	25.5	184	177	184	123	73	78	98	3.3	2.9	0.88
46	0	0	156	55	22.6	167	165	167	121	65	78	99	2.6	2.1	0.81
46	0	0	158	53	21.2	216	205	216	103	59	77	99	2.9	2.5	0.86
46	0	0	163	67	25.2	174	167	174	119	87	74	99	2.4	2.1	0.88
46	0	0	158	60	24	178	164	178	121	78	74	99	3	2.6	0.87
46	0	0	158	75	30	184	184	182	106	71	73	98	2.6	2.3	0.88
46	0	1	164	60	22.3	198	198	188	128	78	69	99	2.4	2.1	0.88
46	0	1	156	55	22.6	174	172	174	96	62	66	98	2.2	1.8	0.82
45	0	0	160	60	23.4	185	185	175	110	67	86	99	3	2.7	0.9
45	0	0	155	54	22.5	197	191	197	108	52	85	99	2.2	1.9	0.86
45	0	1	156	50	20.5	188	184	188	138	85	81	99	2.7	2.3	0.85
45	0	1	157	60	24.3	217	217	216	125	80	80	99	2.9	2.5	0.86
45	0	0	160	67	26.2	163	162	163	131	80	80	98	3.4	3.1	0.91
45	0	1	155	55	22.9	196	186	196	119	75	77	99	2.9	2.5	0.86
45	0	1	160	70	27.3	201	201	201	123	78	66	100	2.1	1.8	0.86
45	0	1	168	70	24.8	199	199	198	122	70	61	98	3	2.6	0.87
44	0	0	155	49	20.4	195	188	195	130	76	87	99	2.6	2.4	0.92
44	0	0	158	51	20.4	177	171	177	131	83	78	99	2.9	2.5	0.86
44	0	0	160	63	24.6	213	204	213	112	72	75	99	3.2	2.8	0.88
44	0	0	155	62	25.8	184	184	184	123	83	75	99	2.4	2.1	0.88
43	0	1	155	55	22.9	201	201	201	123	76	88	97	2.5	2.2	0.88
43	0	1	162	71	27.1	184	184	182	128	70	86	97	3	2.6	0.87
43	0	0	160	73	28.5	176	176	176	135	81	86	99	3.1	2.8	0.9
43	0	1	163	75	28.2	184	184	176	134	88	79	99	2.6	2.3	0.88
43	0	1	160	50	19.5	194	189	194	122	83	79	98	2.2	1.9	0.86
43	0	1	172	64	21.6	194	193	194	109	82	77	99	2.9	2.5	0.86
43	0	1	168	65	23	199	172	199	137	89	77	97	3.1	2.6	0.84
43	0	1	150	46	20.4	207	198	207	117	74	76	99	2.9	2.6	0.9
43	0	1	163	63	23.7	179	179	171	96	62	74	99	2.6	2.3	0.88
43	0	0	161	65	25.1	161	161	156	125	82	71	99	2.9	2.5	0.86
43	0	1	168	65	23	205	198	205	139	87	65	99	2.1	1.8	0.86
43	0	0	159	65	25.7	193	186	193	128	73	65	99	2.4	2	0.83
43	0	0	160	51	19.9	157	156	157	127	72	63	99	2.5	2.2	0.88
43	0	0	157	65	26.4	178	171	178	103	68	58	99	3	2.5	0.83
42	0	0	163	63	23.7	198	198	188	105	71	85	98	3	2.6	0.87
42	0	1	161	60	23.1	195	189	195	107	78	77	97	2.9	2.5	0.86
42	0	0	155	50	20.8	204	204	175	126	85	77	99	2.2	1.9	0.86
42	0	1	156	55	22.6	206	206	198	112	69	74	99	2.3	2	0.87
42	0	1	162	49	18.7	203	186	203	105	62	73	100	3	2.6	0.87
42	0	1	160	49	19.1	168	165	168	132	88	73	99	3.1	2.7	0.87
42	0	0	162	74	28.2	167	167	167	131	77	71	100	3.7	3.2	0.86
42	0	0	158	56	22.4	199	198	199	115	70	69	98	3.1	2.7	0.87
42	0	1	170	80	27.7	215	200	215	114	69	68	99	3.7	3.2	0.86
42	0	1	164	70	26	230	209	230	112	70	65	98	3	2.6	0.87
41	0	0	156	53	21.8	191	177	191	127	77	88	99	2.3	2	0.87
41	0	1	155	50	20.8	169	165	169	130	82	81	99	3	2.6	0.87
41	0	1	160	63	24.6	180	160	180	116	76	80	99	2.5	2.1	0.84
41	0	0	156	63	25.9	202	202	188	110	81	80	97	2.8	2.4	0.86
40	0	1	159	58	22.9	177	167	177	136	78	90	99	3.7	3.2	0.86
40	0	1	162	63	24	189	183	189	111	71	87	98	2.7	2.3	0.85
40	0	1	150	48	21.3	188	183	188	129	71	79	98	2.8	2.3	0.82
40	0	1	162	49	18.7	175	167	175	135	88	75	97	2.4	2.1	0.88
40	0	0	160	49	19.1	202	185	202	102	56	72	96	2.4	2.1	0.88
40	0	0	165	63	23.1	185	177	185	136	84	70	98	2.4	2.1	0.88
40	0	0	162	56	21.3	230	230	221	113	58	70	99	3	2.6	0.87
40	0	0	150	55	24.4	190	189	190	118	74	67	99	2.7	2.2	0.81
40	0	0	164	70	26	186	175	186	118	68	63	97	2.7	2.3	0.85
40	0	0	157	59	23.9	178	170	178	127	73	60	99	2.7	2.3	0.85
39	0	1	153	52	22.2	206	205	206	127	80	84	99	2.4	2.1	0.88
39	0	0	165	59	21.7	186	159	186	118	79	78	98	2.7	2.2	0.81
39	0	0	161	65	25.1	189	183	189	130	66	77	99	3.1	2.7	0.87
39	0	0	157	46	18.7	174	167	174	122	79	75	100	3.1	2.7	0.87
39	0	1	158	53	21.2	207	198	207	125	82	69	99	2.7	2.3	0.85
38	0	1	164	56	20.8	190	183	190	118	68	86	99	3	2.6	0.87
38	0	0	162	60	22.9	198	198	193	137	78	85	99	2.8	2.4	0.86
38	0	1	162	50	19.1	186	177	186	109	74	83	99	2.7	2.2	0.81
38	0	1	162	65	24.8	201	198	201	138	78	82	99	3	2.6	0.87
37	0	1	159	58	22.9	216	216	211	122	76	80	99	4.6	3.9	0.85
37	0	0	158	55	22	187	186	187	125	89	70	99	3.3	2.9	0.88
37	0	1	168	53	18.8	243	196	243	114	68	66	98	3.1	2.7	0.87
37	0	1	155	45	18.7	208	208	192	105	61	63	98	2.7	2.3	0.85
36	0	1	165	50	18.4	194	188	194	115	78	81	99	3.2	2.9	0.91
36	0	1	158	55	22	161	160	161	131	62	79	99	2.9	2.4	0.83
36	0	1	163	53	19.9	178	171	178	117	78	77	99	2.4	2.1	0.88
36	0	0	153	46	19.7	200	200	188	103	74	73	97	2.2	1.9	0.86
36	0	1	162	48	18.3	184	184	175	107	63	69	99	2.6	2.3	0.88
36	0	1	167	55	19.7	211	182	211	130	61	68	99	3	2.7	0.9
35	0	0	160	76	29.7	182	176	182	121	65	90	99	2.5	2.2	0.88
35	0	1	158	54	21.6	203	193	203	136	73	87	99	2.9	2.6	0.9
35	0	1	157	53	21.5	193	188	193	106	67	86	99	3.5	3	0.86
35	0	1	160	50	19.5	216	184	216	107	60	85	99	3.1	2.7	0.87
35	0	0	160	55	21.5	198	189	198	119	67	83	99	2.5	2.1	0.84
35	0	0	157	49	19.9	222	214	222	128	82	81	98	3	2.6	0.87
35	0	1	158	57	22.8	210	198	210	112	76	77	99	2.7	2.3	0.85
35	0	1	161	66	25.5	180	177	180	120	73	71	99	3.2	2.8	0.88
35	0	0	150	67	29.8	168	168	162	135	74	67	99	2.3	2	0.87
35	0	0	157	52	21.1	189	182	189	121	65	64	100	3.3	3	0.91
34	0	1	166	50	18.1	213	193	213	113	65	85	99	3.2	2.7	0.84
34	0	1	160	50	19.5	213	204	213	138	76	81	99	3.2	2.8	0.88
33	0	1	163	52	19.6	216	207	216	120	77	75	98	3.1	2.6	0.84
33	0	1	160	50	19.5	164	159	164	140	89	69	99	2.9	2.5	0.86
33	0	1	160	55	21.5	193	193	193	119	63	69	98	2.6	2.3	0.88
33	0	1	164	58	21.6	208	200	208	108	62	65	98	3.1	2.7	0.87
33	0	1	165	68	25	206	198	206	113	71	64	99	3.4	3	0.88
32	0	0	162	49	18.7	209	198	209	102	50	83	99	3.1	2.7	0.87
32	0	1	160	48	18.8	219	209	219	116	83	81	98	2.8	2.4	0.86
32	0	0	160	49	19.1	197	188	197	122	89	77	99	2.9	2.6	0.9
32	0	1	165	57	20.9	193	188	193	118	77	75	99	3.6	3	0.83
32	0	1	160	57	22.3	226	180	226	127	76	73	99	3.1	2.7	0.87
32	0	0	168	53	18.8	207	198	207	111	64	70	100	3.4	3	0.88
32	0	0	157	50	20.3	206	205	206	125	84	67	99	3.2	2.8	0.88
31	0	1	165	52	19.1	184	177	184	109	68	90	99	2.6	2.3	0.88
31	0	1	164	52	19.3	202	198	202	116	82	85	97	3	2.7	0.9
31	0	1	160	65	25.4	184	177	184	126	83	84	99	4.2	3.8	0.9
31	0	1	160	47	18.4	187	184	187	129	80	76	99	3	2.6	0.87
31	0	1	161	49	18.9	198	198	198	104	70	74	98	2.7	2.3	0.85
31	0	0	163	53	19.9	236	230	236	113	73	61	99	2.6	2.3	0.88
30	0	1	165	60	22	222	222	198	118	74	74	99	3.5	3	0.86
30	0	1	156	58	23.8	202	176	202	109	71	74	99	3	2.6	0.87
30	0	1	160	49	19.1	174	165	174	110	64	72	98	3.1	2.5	0.81
30	0	0	158	56	22.4	174	168	174	123	82	72	98	2.4	2.1	0.88
30	0	0	155	45	18.7	204	202	204	109	75	71	98	2.9	2.5	0.86
29	0	1	153	64	27.3	205	198	205	127	67	86	99	3	2.5	0.83
29	0	0	158	71	28.4	162	158	162	115	70	86	97	2.8	2.4	0.86
29	0	1	160	48	18.8	192	187	192	119	81	85	98	3.1	2.7	0.87
29	0	0	160	74	28.9	179	172	179	105	72	85	99	3	2.5	0.83
29	0	1	156	49	20.1	202	202	185	116	67	82	99	2.7	2.4	0.89
29	0	1	158	46	18.4	207	198	207	115	74	73	99	3	2.6	0.87
29	0	0	160	65	25.4	188	187	188	115	73	73	99	3.1	2.6	0.84
28	0	1	161	65	25.1	188	183	188	135	76	82	98	3	2.5	0.83
28	0	1	165	50	18.4	201	198	201	126	83	81	99	3	2.6	0.87
28	0	1	158	65	26	184	177	184	108	71	79	98	2.6	2.3	0.88
28	0	1	167	69	24.7	201	198	201	100	55	74	99	3	2.7	0.9
28	0	1	160	50	19.5	214	198	214	134	81	69	99	2.7	2.3	0.85
28	0	1	165	50	18.4	201	198	201	115	71	67	100	3.3	2.9	0.88
28	0	0	155	67	27.9	165	160	165	139	83	65	99	2.7	2.3	0.85
27	0	1	155	50	20.8	193	186	193	120	74	78	99	2.9	2.5	0.86
27	0	0	160	49	19.1	194	194	185	134	76	78	99	3.1	2.7	0.87
27	0	0	162	55	21	204	183	204	120	86	77	97	2.9	2.5	0.86
27	0	0	168	52	18.4	203	201	203	112	68	73	97	3.1	2.7	0.87
27	0	1	160	50	19.5	193	163	193	93	54	71	98	2.8	2.4	0.86
27	0	1	160	53	20.7	194	190	194	135	87	68	99	2.9	2.5	0.86
26	0	1	155	55	22.9	191	177	191	120	80	85	99	3.2	2.8	0.88
26	0	1	168	54	19.1	209	198	209	124	82	81	99	2.8	2.4	0.86
26	0	0	150	44	19.6	169	162	169	136	80	79	99	2.3	2	0.87
26	0	0	170	57	19.7	217	209	217	116	79	75	99	3.4	3	0.88
26	0	0	172	72	24.3	199	195	199	132	80	70	99	3.7	3.2	0.86
26	0	1	157	50	20.3	171	171	164	137	81	64	99	2.3	2	0.87
26	0	0	160	51	19.9	187	187	183	128	73	61	99	2.7	2.3	0.85
25	0	1	161	51	19.7	224	214	224	116	70	88	98	3.2	2.8	0.88
25	0	1	160	48	18.8	208	208	198	132	85	86	99	2.9	2.5	0.86
25	0	0	162	49	18.7	214	204	214	112	83	86	99	3	2.7	0.9
25	0	0	162	49	18.7	189	182	189	128	78	86	99	3.1	2.7	0.87
25	0	1	165	53	19.5	209	198	209	134	84	82	99	3.3	2.9	0.88
25	0	1	163	55	20.7	196	189	196	111	64	78	99	3.2	2.9	0.91
25	0	1	167	58	20.8	203	196	203	108	62	71	99	3.6	3.1	0.86
24	0	0	160	50	19.5	206	206	198	103	74	85	99	3	2.5	0.83
24	0	0	169	68	23.8	197	197	196	123	71	83	99	3	2.6	0.87
24	0	1	169	60	21	199	199	199	116	69	76	99	2.9	2.6	0.9
24	0	0	162	65	24.8	205	205	198	110	87	76	99	2.9	2.5	0.86
24	0	0	163	52	19.6	171	162	171	127	75	71	96	3.1	2.8	0.9
24	0	0	156	47	19.3	179	153	179	129	69	70	99	3.1	2.7	0.87
24	0	0	163	50	18.8	199	188	199	96	69	67	100	3	2.7	0.9
23	0	0	155	60	25	198	188	198	137	78	86	99	3.7	3.2	0.86
23	0	1	158	47	18.8	167	160	167	105	66	79	98	2.7	2.3	0.85
23	0	0	158	49	19.6	210	198	210	121	86	79	97	3.1	2.6	0.84
23	0	1	158	56	22.4	224	224	209	115	65	73	98	3.5	3	0.86
23	0	1	159	48	19	223	214	223	122	80	69	99	3	2.5	0.83
23	0	0	166	50	18.1	205	205	193	125	74	69	99	3.2	2.8	0.88
23	0	0	168	57	20.2	229	211	229	103	77	64	99	3.5	2.9	0.83
22	0	1	165	53	19.5	185	162	185	94	62	83	98	3.6	3.3	0.92
22	0	0	155	53	22.1	193	188	193	130	73	83	99	2.9	2.5	0.86
22	0	1	158	50	20	212	198	212	138	77	82	99	3.1	2.6	0.84
22	0	0	160	52	20.3	225	185	225	131	73	80	99	3.1	2.7	0.87
22	0	0	160	48	18.8	207	198	207	118	77	79	99	3.2	2.8	0.88
22	0	1	165	53	19.5	208	198	208	120	86	77	99	3.1	2.8	0.9
22	0	1	156	48	19.7	208	208	189	107	62	72	97	3.3	2.9	0.88
21	0	1	160	55	21.5	216	216	214	123	70	83	97	3.7	3.3	0.89
21	0	1	169	53	18.6	233	230	233	112	76	80	97	3.5	3.1	0.89
21	0	1	164	56	20.8	213	213	175	132	76	79	99	3.1	2.7	0.87
21	0	1	163	50	18.8	214	214	209	104	62	76	99	3.2	2.8	0.88
21	0	0	162	62	23.6	205	205	186	108	70	74	99	4	3.5	0.88
21	0	1	158	47	18.8	222	209	222	117	72	73	99	3.2	2.9	0.91
21	0	0	162	52	19.8	229	200	229	110	79	72	99	3.4	3	0.88
20	0	0	160	49	19.1	197	197	197	122	78	86	98	2.9	2.5	0.86
20	0	1	155	47	19.6	150	143	150	129	75	79	100	2.9	2.5	0.86
20	0	0	161	57	22	183	183	177	117	73	79	99	2.9	2.5	0.86
20	0	0	160	52	20.3	202	198	202	106	67	79	99	2.7	2.3	0.85
20	0	1	160	54	21.1	194	186	194	123	83	76	99	3	2.7	0.9
20	0	1	159	48	19	193	193	188	99	65	76	98	2.6	2.3	0.88
20	0	0	160	55	21.5	205	198	205	132	87	71	99	3.1	2.7	0.87
19	0	0	160	49	19.1	211	203	211	95	63	90	99	3.4	3	0.88
19	0	0	162	60	22.9	211	198	211	96	65	85	98	3.3	3	0.91
19	0	0	160	49	19.1	204	202	204	142	84	81	99	3.2	2.7	0.84
19	0	1	163	53	19.9	215	198	215	122	78	77	99	3.2	2.8	0.88
19	0	1	160	48	18.8	209	200	209	130	74	73	99	3.1	2.7	0.87
19	0	1	160	50	19.5	221	221	200	117	76	71	99	3.1	2.7	0.87
19	0	1	160	56	21.9	178	168	178	116	77	70	99	3.2	2.8	0.88
18	0	0	152	47	20.3	199	199	199	102	60	86	98	2.8	2.4	0.86
18	0	0	163	58	21.8	228	219	228	129	86	83	98	2.9	2.5	0.86
18	0	1	160	49	19.1	194	194	193	109	63	75	99	2.8	2.4	0.86
18	0	1	164	70	26	142	140	142	100	65	71	99	3	2.6	0.87
18	0	1	165	59	21.7	192	187	192	111	76	67	99	3	2.6	0.87
18	0	1	169	72	25.2	170	160	170	117	72	61	97	3.1	2.7	0.87
18	0	0	158	60	24	190	190	190	99	68	59	99	3.7	3.3	0.89

## Sheet: Male
Age (years)	Gender	Active	Height (cm)	Weight(kg)	BMI (kg/m2)	2MWD(m)	2MWD1(m)	2MWD2(m)	SBP(mmHg)	DBP(mmHg)	HR(bpm)	SpO2(%)	FVC	FEV1	FEV1/FVC
85	1	0	160	55	21.5	146	146	140	130	66	75	98	1.9	1.6	0.84
85	1	0	163	55	20.7	158	158	151	118	60	60	97	2	1.7	0.85
80	1	0	167	59	21.2	137	130	137	134	80	85	97	1.9	1.6	0.84
78	1	1	170	53	18.3	165	160	165	138	67	78	98	3.8	3.3	0.87
76	1	1	160	64	25	169	160	169	131	77	71	97	2.7	2.3	0.85
76	1	0	162	60	22.9	161	152	161	136	66	67	99	2.4	2	0.83
76	1	0	166	63	22.9	169	160	169	139	84	84	98	1.9	1.7	0.89
76	1	0	166	55	20	165	151	165	131	81	65	98	2.4	2.1	0.88
75	1	0	150	62	27.6	165	145	165	135	78	71	97	2.2	1.9	0.86
75	1	0	176	71	22.9	170	164	170	120	64	77	98	2.7	2.3	0.85
74	1	1	155	55	22.9	154	138	154	134	78	71	97	2.7	2.4	0.89
73	1	1	155	65	27.1	167	167	165	131	82	57	99	1.9	1.7	0.89
73	1	1	165	69	25.3	143	143	140	132	75	75	96	2.3	2	0.87
73	1	1	170	70	24.2	180	171	180	137	88	76	98	2.5	2.1	0.84
72	1	1	167	67	24	185	181	185	121	63	81	97	2.5	2.2	0.88
72	1	1	158	52	20.8	175	172	175	146	76	80	97	1.5	1.3	0.87
72	1	0	163	65	24.5	168	166	153	128	67	57	98	2.7	2.3	0.85
71	1	1	170	72	24.9	182	178	182	139	90	70	98	2.9	2.5	0.86
71	1	1	172	70	23.7	175	175	170	133	68	64	98	2.4	2	0.83
71	1	0	163	68	25.6	167	167	162	110	63	79	99	2.3	2	0.87
70	1	1	170	72	24.9	175	168	175	104	63	55	98	2.5	2.1	0.84
69	1	1	168	71	25.2	179	174	179	134	81	76	98	5	4.3	0.86
69	1	1	175	75	24.5	183	183	183	112	71	59	98	2.9	2.6	0.9
69	1	1	165	60	22	226	222	226	124	49	50	98	2.9	2.6	0.9
69	1	0	163	54	20.3	176	173	176	134	83	70	98	2.5	2.1	0.84
68	1	1	168	70	24.8	183	169	183	134	83	84	97	2.8	2.5	0.89
68	1	1	176	72	23.2	194	194	186	147	84	90	97	2.8	2.3	0.82
68	1	1	170	65	22.5	225	216	225	138	66	83	96	3.4	3	0.88
68	1	1	168	63	22.3	194	186	194	147	78	81	99	1.8	1.6	0.89
68	1	1	170	62	21.5	204	197	204	135	85	78	98	3.5	3	0.86
68	1	0	165	70	25.7	190	190	185	121	73	66	99	2.8	2.3	0.82
68	1	0	156	56	23	171	166	171	124	63	66	98	2.5	2.2	0.88
67	1	1	168	63	22.3	218	199	218	130	71	80	98	3	2.6	0.87
67	1	1	174	67	22.1	234	209	234	142	90	88	99	2.5	2.2	0.88
67	1	1	161	55	21.2	204	200	204	123	74	69	99	2.9	2.5	0.86
67	1	1	171	55	18.8	239	224	239	134	70	74	98	2.5	2.2	0.88
67	1	1	170	53	18.3	186	178	186	134	86	83	98	2.3	2	0.87
67	1	0	162	79	30	162	156	162	126	76	88	98	1.7	1.5	0.88
67	1	0	165	65	23.9	187	184	187	131	69	67	98	3	2.6	0.87
67	1	0	162	62	23.6	180	180	180	116	62	67	98	2.6	2.3	0.88
66	1	1	165	75	27.5	189	179	189	131	75	85	97	4	3.5	0.88
66	1	1	165	65	23.9	221	208	221	138	87	71	99	3.2	2.8	0.88
66	1	0	158	74	29.6	169	169	165	130	81	73	99	2.5	2.2	0.88
66	1	0	158	59	23.6	174	173	174	133	77	84	98	2.7	2.4	0.89
66	1	0	175	67	21.9	187	173	187	122	67	61	99	3.1	2.7	0.87
65	1	1	167	83	29.8	185	175	185	132	82	83	99	3.5	3.1	0.89
65	1	1	165	72	26.4	187	182	187	148	89	66	99	2.5	2.1	0.84
65	1	1	168	67	23.7	197	190	197	136	77	83	99	1.9	1.6	0.84
65	1	1	155	50	20.8	190	183	190	132	81	74	98	3	2.6	0.87
65	1	1	166	55	20	199	195	199	122	72	80	99	3.3	2.9	0.88
65	1	0	170	84	29.1	190	185	190	140	63	60	97	2.6	2.2	0.85
65	1	0	167	60	21.5	229	221	229	142	86	72	99	3.4	3	0.88
64	1	1	161	77	29.7	175	175	175	137	78	67	98	3.3	2.9	0.88
64	1	1	168	70	24.8	177	172	177	142	69	52	99	2.9	2.6	0.9
64	1	0	158	63	25.2	219	219	216	123	72	58	98	2.5	2.1	0.84
64	1	0	169	69	24.2	175	175	168	130	73	77	98	2.4	2	0.83
63	1	1	158	70	28	189	180	189	135	85	80	98	3.5	3	0.86
63	1	1	167	74	26.5	199	193	199	138	87	64	99	3.3	2.8	0.85
63	1	1	172	76	25.7	173	167	173	129	66	54	98	4.5	4	0.89
63	1	1	179	80	25	208	200	208	141	75	68	99	2.8	2.5	0.89
63	1	1	170	65	22.5	206	201	206	127	76	67	98	2.7	2.4	0.89
63	1	1	171	65	22.2	212	201	212	135	70	60	99	3.5	3	0.86
62	1	1	158	72	28.8	184	174	184	137	83	76	99	3	2.5	0.83
62	1	1	167	67	24	198	198	194	121	68	71	98	3.1	2.7	0.87
62	1	1	170	69	23.9	226	219	226	139	90	81	97	3.8	3.3	0.87
62	1	1	170	67	23.2	187	180	187	140	70	75	99	2.8	2.4	0.86
62	1	0	164	78	29	195	177	195	135	77	76	98	2.7	2.4	0.89
62	1	0	180	69	21.3	222	205	222	139	84	68	97	3.2	2.8	0.88
61	1	1	169	75	26.3	198	198	198	115	70	63	96	2.4	2	0.83
61	1	1	168	73	25.9	189	188	189	132	87	78	98	2.8	2.4	0.86
61	1	1	165	65	23.9	205	199	205	118	62	73	98	2.6	2.2	0.85
61	1	1	176	71	22.9	208	208	205	140	65	71	97	3.7	3.2	0.86
61	1	0	162	78	29.7	187	170	187	114	75	79	99	3.5	3	0.86
61	1	0	170	70	24.2	186	175	186	149	75	69	96	2.9	2.5	0.86
61	1	0	160	55	21.5	186	170	186	116	72	74	96	2.3	2	0.87
60	1	1	157	70	28.4	177	171	177	137	73	78	98	3.6	3	0.83
60	1	1	168	75	26.6	194	190	194	126	78	79	97	2.8	2.5	0.89
60	1	1	168	75	26.6	226	219	226	131	86	69	99	2.5	2.1	0.84
60	1	1	168	74	26.2	198	187	198	120	75	79	99	3.2	2.7	0.84
60	1	1	169	72	25.2	187	182	187	133	77	74	96	2.6	2.3	0.88
60	1	1	174	58	19.2	236	215	236	101	70	71	99	3.6	3	0.83
60	1	0	150	65	28.9	189	165	189	134	77	76	96	3	2.5	0.83
59	1	1	168	73	25.9	199	172	199	132	87	79	97	3.5	2.9	0.83
59	1	1	165	65	23.9	215	204	215	118	62	72	97	2.8	2.4	0.86
59	1	1	176	71	22.9	218	218	218	135	65	70	96	3.9	3.3	0.85
59	1	1	174	65	21.5	228	213	228	138	89	82	97	3.5	2.9	0.83
59	1	0	165	70	25.7	221	209	221	134	85	80	98	2.5	2.1	0.84
59	1	0	175	69	22.5	184	173	184	138	88	66	98	3.7	3	0.81
59	1	0	167	60	21.5	173	172	173	135	80	61	97	3.6	3.1	0.86
59	1	0	160	55	21.5	195	177	195	116	72	75	95	3	2.8	0.93
59	1	0	169	60	21	195	189	195	127	73	68	98	2.8	2.5	0.89
59	1	0	170	60	20.8	170	162	170	134	75	70	98	3.6	3	0.83
58	1	1	173	85	28.4	231	215	231	131	85	82	97	4.5	3.8	0.84
58	1	1	157	70	28.4	233	216	233	137	73	79	98	4.2	3.5	0.83
58	1	1	168	75	26.6	200	188	200	126	78	80	96	3.5	2.9	0.83
58	1	1	168	74	26.2	206	188	206	120	75	78	98	3.9	3.3	0.85
58	1	1	169	72	25.2	194	194	194	133	77	75	97	3.3	2.8	0.85
58	1	1	162	65	24.8	195	187	195	116	76	64	98	3	2.6	0.87
58	1	1	174	58	19.2	240	240	230	101	70	68	97	3.8	3.2	0.84
58	1	0	150	65	28.9	209	170	209	134	77	77	98	3.7	3	0.81
58	1	0	160	51	19.9	187	187	178	132	70	81	99	2.7	2.3	0.85
58	1	0	165	53	19.5	219	219	209	135	85	74	98	2.7	2.3	0.85
57	1	1	168	75	26.6	203	194	203	129	67	81	98	3.2	2.7	0.84
57	1	1	168	70	24.8	198	198	181	139	88	56	98	3.7	3.1	0.84
57	1	1	172	62	21	211	199	211	136	84	88	96	3	2.5	0.83
57	1	0	160	63	24.6	218	218	202	135	77	79	96	2.9	2.4	0.83
57	1	0	164	60	22.3	209	209	200	131	72	67	98	3.8	3.2	0.84
56	1	1	165	78	28.7	206	204	206	127	71	70	97	4.1	3.4	0.83
56	1	1	160	70	27.3	216	216	206	137	82	79	95	3.7	3.1	0.84
56	1	1	160	65	25.4	210	210	190	142	87	84	98	2.9	2.4	0.83
56	1	1	168	71	25.2	215	204	215	138	85	87	98	3.5	3	0.86
56	1	1	162	65	24.8	211	211	201	106	65	65	96	4.1	3.4	0.83
56	1	1	170	69	23.9	201	201	193	136	85	82	98	4.7	3.9	0.83
56	1	1	171	70	23.9	213	213	213	127	70	62	98	4	3.4	0.85
56	1	1	173	70	23.4	201	196	201	112	60	71	98	2.4	2.1	0.88
56	1	1	162	60	22.9	224	209	224	140	88	84	97	3.7	3.1	0.84
56	1	1	165	55	20.2	225	225	220	128	88	67	98	3.5	3	0.86
56	1	1	169	55	19.3	199	199	194	120	82	81	98	3.5	2.9	0.83
56	1	0	162	65	24.8	205	205	205	129	86	68	96	4.4	3.9	0.89
56	1	0	168	65	23	177	177	174	130	85	51	99	3.6	3	0.83
55	1	1	175	80	26.1	223	209	223	135	81	78	96	3.5	2.9	0.83
55	1	1	165	70	25.7	234	234	230	130	85	79	96	3.1	2.6	0.84
55	1	1	169	69	24.2	214	209	214	134	69	64	98	4.1	3.7	0.9
55	1	1	167	65	23.3	211	203	211	137	89	84	97	4.1	3.4	0.83
55	1	1	170	67	23.2	213	208	213	117	80	78	97	3.9	3.5	0.9
55	1	1	170	67	23.2	221	208	221	140	88	66	96	2.7	2.4	0.89
55	1	0	170	70	24.2	224	220	224	117	72	75	96	4	3.4	0.85
55	1	0	162	63	24	216	209	216	136	72	79	98	3.3	2.8	0.85
55	1	0	165	65	23.9	183	177	183	133	79	89	97	3.8	3.2	0.84
55	1	0	173	66	22.1	178	178	178	134	88	74	99	4.2	3.7	0.88
55	1	0	161	55	21.2	215	195	215	120	75	85	97	3.7	3	0.81
54	1	1	172	82	27.7	215	215	200	130	76	78	98	2.8	2.5	0.89
54	1	1	152	58	25.1	214	201	214	117	71	66	98	3.3	2.8	0.85
54	1	1	163	65	24.5	202	198	202	120	71	58	98	3.4	2.9	0.85
54	1	1	167	68	24.4	186	182	186	133	77	63	96	3.3	2.8	0.85
54	1	1	164	65	24.2	205	197	205	133	78	74	98	5	4.5	0.9
54	1	1	162	63	24	209	202	209	117	67	61	96	3.5	2.9	0.83
54	1	1	171	70	23.9	223	208	223	141	86	75	96	4.1	3.4	0.83
54	1	1	160	60	23.4	216	203	216	125	64	64	98	5.2	4.6	0.88
54	1	1	164	62	23.1	172	172	172	125	80	81	98	4.2	3.7	0.88
54	1	1	159	57	22.5	230	203	230	134	82	72	97	3	2.5	0.83
54	1	1	159	55	21.8	216	216	205	121	71	64	98	3.1	2.6	0.84
54	1	1	170	62	21.5	228	228	226	132	81	75	97	4.2	3.5	0.83
54	1	1	168	60	21.3	200	200	184	119	72	68	98	3.7	3.1	0.84
54	1	1	152	45	19.5	219	206	219	115	66	70	98	3.2	2.7	0.84
53	1	1	162	70	26.7	219	203	219	134	84	79	96	2.7	2.3	0.85
53	1	1	157	65	26.4	206	187	206	117	72	63	96	3.4	2.9	0.85
53	1	1	153	61	26.1	202	175	202	140	88	69	98	3.6	3	0.83
53	1	1	164	55	20.4	213	210	213	138	73	69	98	3.6	3	0.83
53	1	0	168	58	20.5	202	193	202	144	88	79	96	3.6	3	0.83
53	1	0	160	50	19.5	215	215	200	127	83	82	98	2.5	2.1	0.84
52	1	1	164	65	24.2	201	198	201	138	81	89	98	3.5	2.9	0.83
52	1	1	165	63	23.1	200	198	200	138	74	84	96	3.9	3.5	0.9
52	1	1	180	73	22.5	231	219	231	141	85	68	96	4.9	4.1	0.84
52	1	1	175	65	21.2	215	208	215	128	77	72	97	5.2	4.4	0.85
52	1	0	168	69	24.4	196	196	187	127	77	82	98	2.7	2.2	0.81
52	1	0	164	65	24.2	206	198	206	140	79	85	97	3.2	2.9	0.91
52	1	0	167	60	21.5	181	177	181	140	89	77	99	3.6	3	0.83
51	1	1	155	71	29.6	194	187	194	134	82	65	98	3.3	2.9	0.88
51	1	1	168	79	28	198	186	198	131	78	88	96	3.1	2.6	0.84
51	1	1	162	64	24.4	195	184	195	107	52	84	97	3.8	3.2	0.84
51	1	1	165	59	21.7	202	160	202	134	70	79	98	4	3.5	0.88
51	1	1	165	59	21.7	202	193	202	134	70	79	98	4	3.4	0.85
51	1	1	170	62	21.5	209	198	209	115	76	76	98	4.4	3.7	0.84
51	1	1	160	54	21.1	212	210	212	133	80	83	98	3.7	3.1	0.84
51	1	0	167	65	23.3	236	218	236	135	81	85	97	3.7	3.1	0.84
51	1	0	168	64	22.7	228	228	214	138	86	73	98	3.6	3	0.83
51	1	0	163	55	20.7	198	198	155	137	86	81	97	4.2	3.5	0.83
50	1	1	165	75	27.5	223	211	223	112	81	86	98	3.5	2.9	0.83
50	1	1	171	79	27	228	228	214	135	86	73	98	2.5	2.1	0.84
50	1	1	173	80	26.7	194	186	194	136	85	73	96	4.3	3.9	0.91
50	1	1	168	74	26.2	224	208	224	134	88	58	97	3.7	3.1	0.84
50	1	1	158	60	24	206	202	206	121	76	68	98	4.1	3.4	0.83
50	1	1	167	60	21.5	210	195	210	122	75	63	97	4.1	3.4	0.83
50	1	1	159	52	20.6	206	203	206	137	74	70	98	3.2	2.7	0.84
50	1	1	165	56	20.6	223	223	216	113	74	69	98	2.7	2.3	0.85
50	1	1	156	49	20.1	207	207	200	109	73	61	98	4.1	3.4	0.83
50	1	1	175	60	19.6	248	245	248	115	86	60	96	2.9	2.6	0.9
50	1	0	156	69	28.4	177	176	177	114	77	71	98	3.5	3	0.86
50	1	0	163	64	24.1	196	187	196	123	74	78	98	3.5	2.9	0.83
50	1	0	172	70	23.7	194	192	194	122	77	70	97	4.2	3.4	0.81
50	1	0	160	60	23.4	214	207	214	135	76	71	98	3.1	2.6	0.84
50	1	0	165	60	22	209	199	209	118	66	74	97	3.5	3	0.86
50	1	0	170	60	20.8	212	203	212	137	77	68	98	4.4	3.6	0.82
50	1	0	175	62	20.2	186	186	184	138	88	71	98	4.3	3.6	0.84
50	1	0	165	54	19.8	239	193	239	114	78	83	96	2.9	2.4	0.83
50	1	0	161	50	19.3	232	232	210	140	87	85	98	2.6	2.2	0.85
49	1	1	160	76	29.7	226	226	226	134	79	87	98	4.1	3.4	0.83
49	1	1	166	67	24.3	249	234	249	126	71	77	97	3.1	2.6	0.84
49	1	1	170	69	23.9	243	230	243	120	79	80	98	4.1	3.4	0.83
49	1	0	155	57	23.7	201	190	201	132	90	85	97	3.6	3.1	0.86
48	1	1	165	71	26.1	225	214	225	139	83	73	98	3.7	3.1	0.84
48	1	1	168	67	23.7	245	229	245	120	75	85	96	2.9	2.4	0.83
48	1	1	170	60	20.8	218	210	218	114	75	71	98	2.5	2.1	0.84
48	1	1	171	60	20.5	201	201	196	110	63	66	98	2.9	2.4	0.83
48	1	0	175	70	22.9	231	226	231	138	85	83	97	4	3.5	0.88
48	1	0	166	57	20.7	211	211	195	94	59	78	96	5.1	4.3	0.84
47	1	1	170	69	23.9	196	187	196	120	84	89	98	4.5	3.8	0.84
47	1	1	175	64	20.9	222	222	205	124	78	70	99	3.7	3.1	0.84
47	1	0	168	74	26.2	197	187	197	118	87	69	97	3.1	2.6	0.84
47	1	0	179	70	21.8	220	212	220	106	60	76	99	4.9	4.1	0.84
47	1	0	172	64	21.6	245	239	245	134	81	74	97	3.3	2.8	0.85
46	1	1	186	96	27.7	242	242	221	122	80	62	98	4.7	3.9	0.83
46	1	1	179	87	27.2	211	203	211	124	75	87	97	4.9	4.1	0.84
46	1	1	170	77	26.6	231	205	231	130	80	69	98	3.9	3.3	0.85
46	1	1	172	77	26	225	208	225	130	83	82	96	4.1	3.7	0.9
46	1	1	175	78	25.5	196	187	196	135	90	70	98	4.2	3.5	0.83
46	1	1	169	70	24.5	199	199	199	138	81	69	98	3.9	3.3	0.85
45	1	1	171	72	24.6	234	234	216	130	80	77	98	2.7	2.2	0.81
45	1	1	164	66	24.5	197	187	197	138	84	78	98	3.9	3.3	0.85
45	1	1	163	63	23.7	199	186	199	123	70	76	96	4	3.4	0.85
45	1	0	165	67	24.6	223	206	223	121	69	85	98	3.7	3	0.81
45	1	0	168	67	23.7	209	209	204	115	78	79	96	3.9	3.3	0.85
45	1	0	160	60	23.4	241	241	235	130	72	86	97	3.5	3	0.86
45	1	0	170	66	22.8	172	171	172	116	68	71	98	4.5	4	0.89
45	1	0	183	76	22.7	240	240	235	120	88	80	98	4.9	4.2	0.86
45	1	0	170	65	22.5	218	218	205	125	82	81	96	3.1	2.9	0.94
45	1	0	172	64	21.6	225	225	221	129	89	83	98	3.5	2.9	0.83
45	1	0	162	52	19.8	193	193	184	120	70	68	96	3.9	3.3	0.85
44	1	1	162	66	25.1	242	242	235	120	72	68	97	3.5	3	0.86
44	1	1	170	70	24.2	190	184	190	121	80	64	97	4	3.5	0.88
44	1	1	169	63	22.1	212	209	212	130	80	86	96	3.1	2.6	0.84
44	1	0	169	74	25.9	221	221	196	118	73	73	98	4.2	3.7	0.88
44	1	0	170	63	21.8	195	195	186	125	72	70	96	4.6	3.9	0.85
42	1	1	168	62	22	210	206	210	139	85	82	98	3.9	3.3	0.85
42	1	0	169	73	25.6	224	211	224	107	72	79	98	4.2	3.5	0.83
42	1	0	170	70	24.2	184	184	177	131	88	72	99	4.4	3.7	0.84
42	1	0	171	70	23.9	213	213	213	123	76	85	98	4.3	3.6	0.84
42	1	0	167	65	23.3	222	222	205	124	88	67	98	4.1	3.4	0.83
42	1	0	172	69	23.3	225	205	225	139	76	84	97	4.2	3.5	0.83
42	1	0	168	63	22.3	220	219	220	129	84	73	98	3.5	2.9	0.83
42	1	0	165	55	20.2	245	229	245	139	82	67	97	3.1	2.6	0.84
42	1	0	175	57	18.6	196	193	196	108	80	81	98	4.6	3.9	0.85
41	1	1	179	76	23.7	239	232	239	135	85	70	98	4.4	3.7	0.84
41	1	1	175	68	22.2	253	253	245	139	89	81	98	4.1	3.4	0.83
41	1	1	168	59	20.9	247	236	247	120	79	70	97	3.6	3	0.83
41	1	0	168	79	28	188	182	188	132	78	81	98	2.6	2.2	0.85
41	1	0	170	78	27	207	199	207	127	77	69	98	4.1	3.4	0.83
41	1	0	170	75	26	214	214	214	140	83	84	98	3.9	3.3	0.85
41	1	0	168	61	21.6	233	233	224	136	81	80	97	3.6	3	0.83
41	1	0	165	55	20.2	210	206	210	134	81	64	98	3.5	2.9	0.83
40	1	1	173	82	27.4	232	232	225	138	89	81	98	4	3.4	0.85
40	1	1	171	74	25.3	228	224	228	108	56	85	98	3.1	2.6	0.84
40	1	1	162	60	22.9	195	195	195	108	58	61	98	3.4	2.9	0.85
40	1	1	177	70	22.3	240	239	240	131	74	81	98	3.8	3.2	0.84
40	1	0	172	74	25	208	189	208	134	78	80	97	3.8	3.2	0.84
40	1	0	165	60	22	219	214	219	126	90	89	98	3.2	2.7	0.84
40	1	0	170	55	19	193	191	193	124	78	81	96	4.2	3.4	0.81
39	1	1	175	71	23.2	255	255	250	124	73	83	97	4.6	3.9	0.85
39	1	0	172	70	23.7	227	227	210	124	65	58	97	4.6	3.9	0.85
39	1	0	170	55	19	223	221	223	110	70	87	97	3.5	2.9	0.83
38	1	1	177	76	24.3	221	221	220	123	62	72	97	4.1	3.7	0.9
38	1	1	180	75	23.1	252	252	235	129	72	74	97	6.1	5.1	0.84
38	1	1	182	76	22.9	246	231	246	120	73	77	97	4.8	4	0.83
38	1	0	171	77	26.3	218	210	218	125	82	84	98	3.5	2.9	0.83
38	1	0	170	70	24.2	223	215	223	136	80	89	98	3.8	3.2	0.84
38	1	0	172	55	18.6	227	214	227	112	69	66	97	4.4	3.6	0.82
37	1	1	172	75	25.4	240	240	239	139	82	59	98	4.5	3.9	0.87
37	1	1	182	78	23.5	253	253	195	131	86	80	96	6.1	5.5	0.9
37	1	1	180	69	21.3	247	229	247	136	83	69	97	4.9	4.1	0.84
37	1	1	168	58	20.5	232	213	232	93	70	82	98	3.3	2.8	0.85
37	1	1	165	55	20.2	231	224	231	127	83	84	98	4.2	3.5	0.83
37	1	1	172	59	19.9	243	229	243	130	89	68	98	4	3.4	0.85
37	1	0	165	66	24.2	198	198	185	128	76	82	97	4.6	3.9	0.85
37	1	0	165	65	23.9	231	219	231	138	77	85	98	4	3.4	0.85
37	1	0	170	65	22.5	217	217	195	139	80	82	96	3.2	2.7	0.84
37	1	0	172	64	21.6	226	212	226	117	75	74	97	4.1	3.3	0.8
37	1	0	170	60	20.8	218	218	210	122	75	70	98	3.9	3.2	0.82
37	1	0	172	57	19.3	217	217	217	125	73	83	98	3.9	3.5	0.9
36	1	1	160	69	27	205	205	205	122	74	71	99	3.7	3.1	0.84
36	1	1	161	56	21.6	218	217	218	139	74	74	98	4	3.4	0.85
36	1	0	165	73	26.8	207	207	195	120	64	86	97	4.6	3.9	0.85
36	1	0	165	72	26.4	211	211	202	137	86	80	96	3.7	3.1	0.84
36	1	0	165	58	21.3	215	208	215	130	76	67	97	3.3	2.8	0.85
36	1	0	170	55	19	227	210	227	105	72	89	98	3.5	2.9	0.83
36	1	0	174	57	18.8	223	223	210	127	74	84	98	3.3	2.9	0.88
35	1	1	175	90	29.4	177	171	177	128	86	78	96	4.8	4	0.83
35	1	1	176	90	29.1	190	175	190	130	80	72	98	4.6	4	0.87
35	1	1	180	89	27.5	222	221	222	134	81	70	98	4.9	4.2	0.86
35	1	1	168	55	19.5	191	189	191	113	76	86	97	4	3.4	0.85
35	1	1	168	55	19.5	224	224	219	134	79	72	97	3.9	3.3	0.85
35	1	1	177	60	19.2	247	247	229	134	84	63	97	4.9	4.1	0.84
35	1	0	178	70	22.1	232	224	232	135	80	85	98	4.3	3.6	0.84
35	1	0	160	50	19.5	209	209	203	136	82	81	98	4	3.3	0.83
35	1	0	173	55	18.4	200	200	165	129	69	88	98	4	3.3	0.83
34	1	1	173	70	23.4	227	227	219	134	85	84	98	4	3.3	0.83
34	1	1	173	70	23.4	255	245	255	139	81	69	96	4.7	4	0.85
34	1	1	163	53	19.9	192	189	192	102	69	72	98	3.9	3.3	0.85
34	1	0	171	76	26	221	219	221	140	76	74	97	3.7	3.1	0.84
34	1	0	165	70	25.7	211	196	211	114	66	65	97	4	3.4	0.85
34	1	0	168	72	25.5	202	202	198	114	73	65	97	4.3	3.6	0.84
34	1	0	169	64	22.4	209	209	197	135	83	81	98	4	3.4	0.85
34	1	0	172	65	22	213	213	200	135	75	75	98	4.9	4.2	0.86
34	1	0	172	64	21.6	199	199	175	124	82	75	98	4.2	3.7	0.88
34	1	0	172	63	21.3	235	189	235	134	83	66	98	4.2	3.5	0.83
33	1	1	180	79	24.4	239	231	239	127	87	83	98	4.9	4.1	0.84
33	1	1	171	67	22.9	224	220	224	122	81	83	98	3.9	3.3	0.85
33	1	1	174	58	19.2	247	247	230	128	81	89	97	4.4	3.7	0.84
33	1	0	173	68	22.7	216	210	216	138	88	69	98	4.3	3.5	0.81
33	1	0	171	66	22.6	190	178	190	118	70	71	98	4.2	3.5	0.83
33	1	0	165	55	20.2	245	224	245	132	75	74	98	4	3.4	0.85
33	1	0	158	49	19.6	245	223	245	103	57	71	97	3.9	3.2	0.82
32	1	1	170	75	26	228	209	228	106	62	75	98	4.5	4	0.89
32	1	0	165	64	23.5	213	210	213	106	72	78	98	4.1	3.4	0.83
32	1	0	160	50	19.5	246	210	246	129	83	60	98	3.4	3	0.88
31	1	1	168	70	24.8	218	205	218	123	77	72	98	4.4	3.9	0.89
31	1	1	170	69	23.9	258	250	258	125	82	72	97	5	4.2	0.84
31	1	1	170	63	21.8	253	237	253	118	80	82	98	4.2	3.5	0.83
31	1	0	170	84	29.1	206	195	206	119	75	79	98	4.9	4.1	0.84
31	1	0	168	68	24.1	200	200	180	139	87	86	98	4	3.4	0.85
31	1	0	168	62	22	221	221	200	123	66	59	98	3.6	3.1	0.86
31	1	0	170	60	20.8	218	214	218	124	84	79	99	4.4	3.7	0.84
31	1	0	174	60	19.8	185	175	185	104	75	66	98	4.6	3.9	0.85
30	1	1	180	93	28.7	189	185	189	115	77	68	97	6	5	0.83
30	1	1	177	85	27.1	210	210	200	115	75	66	98	5	4.2	0.84
30	1	1	181	75	22.9	231	219	231	117	76	69	98	5.2	4.4	0.85
30	1	1	170	63	21.8	222	222	210	112	67	67	97	4.2	3.5	0.83
30	1	1	180	68	21	241	212	241	107	67	63	99	5.1	4.3	0.84
30	1	0	175	91	29.7	222	180	222	122	76	84	96	5.6	4.7	0.84
30	1	0	170	84	29.1	208	196	208	119	75	81	98	4	3.5	0.88
30	1	0	170	82	28.4	185	181	185	114	74	71	97	5.1	4.6	0.9
30	1	0	171	80	27.4	204	198	204	128	79	76	98	5.2	4.4	0.85
30	1	0	162	62	23.6	194	194	194	118	84	78	99	4.2	3.5	0.83
30	1	0	165	64	23.5	249	236	249	119	72	79	98	4.4	3.9	0.89
30	1	0	167	60	21.5	215	215	208	112	60	79	97	3.7	3.1	0.84
30	1	0	173	55	18.4	255	199	255	108	76	84	96	4.4	3.7	0.84
29	1	1	171	73	25	218	218	206	117	66	77	98	4.2	3.5	0.83
29	1	1	175	62	20.2	188	180	188	107	75	81	96	4.2	3.5	0.83
29	1	0	172	78	26.4	201	200	201	114	70	73	98	4.9	4.1	0.84
29	1	0	168	72	25.5	203	198	203	115	72	81	96	4.4	3.7	0.84
29	1	0	170	70	24.2	211	193	211	118	69	70	97	4.8	3.9	0.81
29	1	0	171	66	22.6	228	219	228	118	77	71	97	4.6	3.9	0.85
29	1	0	178	70	22.1	245	229	245	119	72	78	97	4.7	3.9	0.83
28	1	1	168	60	21.3	218	218	208	112	72	69	97	3.7	3	0.81
28	1	1	165	58	21.3	225	224	225	116	62	76	96	3.7	3.1	0.84
28	1	1	170	60	20.8	218	213	218	112	72	69	99	4.3	3.6	0.84
28	1	1	174	59	19.5	209	200	209	112	72	68	98	4.6	3.9	0.85
28	1	0	180	85	26.2	228	224	228	128	85	77	97	5.6	4.8	0.86
28	1	0	162	58	22.1	211	211	211	115	65	76	96	4.3	3.6	0.84
28	1	0	165	59	21.7	254	250	254	114	70	65	96	4.3	3.7	0.86
27	1	1	175	75	24.5	232	224	232	112	72	69	100	4.2	3.7	0.88
27	1	1	178	76	24	240	240	240	116	72	69	99	4.7	4	0.85
27	1	1	170	65	22.5	222	214	222	116	70	68	100	4.5	3.7	0.82
27	1	1	178	59	18.6	208	208	200	107	66	60	99	4.7	3.9	0.83
27	1	0	165	80	29.4	222	205	222	125	78	86	97	4	3.3	0.83
27	1	0	164	74	27.5	198	193	198	119	78	78	97	4.2	3.5	0.83
27	1	0	180	70	21.6	227	220	227	124	69	81	99	5.2	4.5	0.87
26	1	1	175	65	21.2	226	220	226	121	60	72	99	4.5	3.8	0.84
26	1	1	170	59	20.4	225	219	225	123	62	60	98	4.2	3.5	0.83
26	1	1	170	58	20.1	214	214	208	125	82	79	98	4.2	3.4	0.81
26	1	1	173	60	20	232	232	230	109	55	57	99	4.3	3.9	0.91
26	1	1	178	63	19.9	218	205	218	121	62	58	98	4.7	4.1	0.87
26	1	1	178	62	19.6	255	245	255	106	64	68	99	5	4.2	0.84
26	1	0	178	72	22.7	241	241	240	126	76	80	99	5	4.5	0.9
25	1	1	173	74	24.7	233	233	231	111	70	80	99	4.4	3.7	0.84
25	1	1	175	75	24.5	222	219	222	117	69	56	97	4.5	3.8	0.84
25	1	1	171	71	24.3	215	205	215	117	77	69	98	4.3	3.6	0.84
25	1	1	169	63	22.1	205	200	205	110	72	67	98	4.2	3.5	0.83
25	1	1	170	60	20.8	204	204	198	105	72	64	99	4.7	3.9	0.83
25	1	1	170	58	20.1	212	208	212	117	78	73	98	4	3.2	0.8
25	1	1	168	55	19.5	199	187	199	108	66	64	98	4	3.4	0.85
24	1	1	172	64	21.6	238	238	237	113	80	80	98	4.9	4.1	0.84
24	1	1	170	60	20.8	239	234	239	119	81	69	99	4.1	3.4	0.83
24	1	1	175	62	20.2	241	241	240	105	75	82	99	4.6	3.9	0.85
24	1	1	181	65	19.8	233	224	233	107	73	87	98	4.9	4.1	0.84
24	1	0	177	62	19.8	231	229	231	120	81	73	98	4.7	3.9	0.83
24	1	0	178	62	19.6	230	229	230	110	80	83	98	4.4	3.7	0.84
24	1	0	167	54	19.4	245	245	245	111	81	79	96	4.1	3.4	0.83
23	1	1	181	76	23.2	258	249	258	115	79	63	97	5	4.2	0.84
23	1	1	173	68	22.7	252	252	225	112	75	70	97	4.4	3.7	0.84
23	1	1	172	57	19.3	198	190	198	107	71	68	97	4.9	4.1	0.84
23	1	1	174	58	19.2	196	190	196	95	66	76	98	4.5	3.8	0.84
23	1	0	172	67	22.6	259	245	259	119	83	68	98	4	3.4	0.85
23	1	0	178	62	19.6	231	224	231	119	81	83	99	4.2	3.5	0.83
23	1	0	177	60	19.2	208	208	196	124	84	87	97	4.5	3.8	0.84
22	1	1	175	72	23.5	266	249	266	112	80	80	97	4.1	3.4	0.83
22	1	1	171	63.5	21.7	245	229	245	99	59	64	97	4.1	3.4	0.83
22	1	1	167	56	20.1	189	185	189	98	70	87	98	4.7	3.9	0.83
22	1	1	172	59	19.9	222	222	219	126	79	89	99	4.6	4	0.87
22	1	1	170	55	19	204	200	204	116	74	78	99	4.7	4.1	0.87
22	1	1	174	57	18.8	200	192	200	116	80	71	98	4.2	3.5	0.83
22	1	0	173	56	18.7	218	214	218	118	83	73	97	4.4	3.7	0.84
21	1	1	186	83	24	259	248	259	118	78	63	99	6	5.2	0.87
21	1	1	180	76	23.5	258	252	258	109	69	72	98	4.7	3.9	0.83
21	1	1	172	65	22	232	226	232	120	59	79	99	4.4	3.7	0.84
21	1	1	175	60	19.6	241	233	241	116	80	86	99	4.2	3.5	0.83
21	1	0	184	78	23	255	245	255	105	58	73	98	5.4	4.5	0.83
21	1	0	162	58	22.1	214	214	214	119	69	79	99	4.4	3.7	0.84
21	1	0	181	72	22	235	235	189	119	76	84	99	5.5	4.6	0.84
20	1	1	188	82	23.2	264	253	264	96	74	77	97	5.8	4.9	0.84
20	1	1	172	63	21.3	218	210	218	112	69	83	98	4.4	3.7	0.84
20	1	1	172	62	21	238	229	238	106	63	71	99	4.5	3.7	0.82
20	1	1	175	60	19.6	233	233	232	116	66	66	99	4.3	3.6	0.84
20	1	1	175	60	19.6	236	236	192	113	85	75	99	4.7	3.9	0.83
20	1	0	178	64	20.2	214	210	214	119	80	71	99	5.1	4.3	0.84
20	1	0	181	65	19.8	238	238	237	113	78	84	98	5	4.2	0.84
19	1	1	170	74	25.6	241	241	232	119	77	59	99	4.4	3.6	0.82
19	1	0	187	86	24.6	241	241	234	115	72	67	100	5	4.5	0.9
19	1	0	178	71	22.4	230	217	230	119	71	72	98	5	4.2	0.84
19	1	0	171	61	20.9	209	203	209	115	80	84	98	4.8	3.9	0.81
19	1	0	175	64	20.9	238	219	238	110	70	61	99	4.5	3.8	0.84
19	1	0	170	60	20.8	223	217	223	122	67	79	98	4.5	3.7	0.82
19	1	0	178	65	20.5	231	229	231	104	64	71	96	5	4.5	0.9
19	1	0	172	60	20.3	215	208	215	110	70	79	99	4.4	3.7	0.84
19	1	0	165	53	19.5	189	185	189	118	80	81	97	4.2	3.4	0.81
18	1	1	181	68	20.8	241	234	241	102	62	62	100	5.2	4.4	0.85
18	1	1	170	60	20.8	242	225	242	107	62	69	99	4.2	3.5	0.83
18	1	1	175	59	19.3	205	196	205	97	63	67	99	4.3	3.6	0.84
18	1	1	176	58	18.7	196	196	178	117	69	59	96	4.2	3.4	0.81
18	1	0	172	55	18.6	197	179	197	120	72	79	99	4.1	3.4	0.83

## Sheet: Female
Age (years)	Gender	Active	Height (cm)	Weight(kg)	BMI (kg/m2)	2MWD(m)	2MWD1(m)	2MWD2(m)	SBP(mmHg)	DBP(mmHg)	HR(bpm)	SpO2(%)	FVC	FEV1	FEV1/FVC
58	0	0	160	50	19.5	178	171	178	126	87	79	99	2.1	1.7	0.81
54	0	1	157	55	22.3	226	226	220	124	75	84	98	2.6	2.1	0.81
53	0	0	161	60	23.1	188	183	188	129	76	66	98	2.6	2.1	0.81
48	0	0	158	55	22	161	161	156	109	70	81	97	2.6	2.1	0.81
46	0	0	156	55	22.6	167	165	167	121	65	78	99	2.6	2.1	0.81
57	0	1	163	55	20.7	216	216	205	130	85	72	99	2.7	2.2	0.81
50	0	0	155	62	25.8	215	186	215	107	78	84	99	2.7	2.2	0.81
40	0	0	150	55	24.4	190	189	190	118	74	67	99	2.7	2.2	0.81
39	0	0	165	59	21.7	186	159	186	118	79	78	98	2.7	2.2	0.81
38	0	1	162	50	19.1	186	177	186	109	74	83	99	2.7	2.2	0.81
30	0	1	160	49	19.1	174	165	174	110	64	72	98	3.1	2.5	0.81
68	0	1	161	60	23.1	196	187	196	137	85	73	98	1.7	1.4	0.82
67	0	1	161	63	24.3	176	169	176	138	87	67	99	1.7	1.4	0.82
54	0	1	155	60	25	180	174	180	130	76	79	99	2.2	1.8	0.82
46	0	1	156	55	22.6	174	172	174	96	62	66	98	2.2	1.8	0.82
50	0	0	165	63	23.1	178	174	178	138	85	74	98	2.8	2.3	0.82
40	0	1	150	48	21.3	188	183	188	129	71	79	98	2.8	2.3	0.82
51	0	0	152	60	26	185	185	177	109	71	80	99	2.4	2	0.83
43	0	0	159	65	25.7	193	186	193	128	73	65	99	2.4	2	0.83
49	0	1	160	65	25.4	207	198	207	112	64	80	100	2.9	2.4	0.83
36	0	1	158	55	22	161	160	161	131	62	79	99	2.9	2.4	0.83
49	0	1	159	60	23.7	194	193	194	120	60	69	98	3	2.5	0.83
43	0	0	157	65	26.4	178	171	178	103	68	58	99	3	2.5	0.83
29	0	1	153	64	27.3	205	198	205	127	67	86	99	3	2.5	0.83
29	0	0	160	74	28.9	179	172	179	105	72	85	99	3	2.5	0.83
28	0	1	161	65	25.1	188	183	188	135	76	82	98	3	2.5	0.83
24	0	0	160	50	19.5	206	206	198	103	74	85	99	3	2.5	0.83
23	0	1	159	48	19	223	214	223	122	80	69	99	3	2.5	0.83
23	0	0	168	57	20.2	229	211	229	103	77	64	99	3.5	2.9	0.83
32	0	1	165	57	20.9	193	188	193	118	77	75	99	3.6	3	0.83
85	0	0	148	45	20.5	131	124	131	134	62	63	99	1.9	1.6	0.84
76	0	0	150	50	22.2	145	145	139	134	73	80	98	1.9	1.6	0.84
72	0	0	150	50	22.2	143	136	143	90	66	83	100	1.9	1.6	0.84
71	0	1	160	65	25.4	169	165	169	142	68	86	97	1.9	1.6	0.84
69	0	1	153	56	23.9	189	180	189	140	79	79	98	1.9	1.6	0.84
69	0	0	155	48	20	156	152	156	140	63	64	98	1.9	1.6	0.84
68	0	0	152	45	19.5	141	125	141	140	81	75	97	1.9	1.6	0.84
62	0	0	155	63	26.2	172	172	164	135	83	80	99	1.9	1.6	0.84
62	0	1	155	50	20.8	181	172	181	137	83	70	99	1.9	1.6	0.84
60	0	1	150	54	24	139	131	139	130	80	70	99	1.9	1.6	0.84
71	0	1	155	60	25	176	176	169	139	81	78	99	2.5	2.1	0.84
57	0	0	160	51	19.9	186	179	186	120	72	76	99	2.5	2.1	0.84
51	0	1	165	65	23.9	169	162	169	130	87	81	99	2.5	2.1	0.84
50	0	1	160	60	23.4	189	183	189	118	72	70	99	2.5	2.1	0.84
41	0	1	160	63	24.6	180	160	180	116	76	80	99	2.5	2.1	0.84
35	0	0	160	55	21.5	198	189	198	119	67	83	99	2.5	2.1	0.84
43	0	1	168	65	23	199	172	199	137	89	77	97	3.1	2.6	0.84
33	0	1	163	52	19.6	216	207	216	120	77	75	98	3.1	2.6	0.84
29	0	0	160	65	25.4	188	187	188	115	73	73	99	3.1	2.6	0.84
23	0	0	158	49	19.6	210	198	210	121	86	79	97	3.1	2.6	0.84
22	0	1	158	50	20	212	198	212	138	77	82	99	3.1	2.6	0.84
34	0	1	166	50	18.1	213	193	213	113	65	85	99	3.2	2.7	0.84
19	0	0	160	49	19.1	204	202	204	142	84	81	99	3.2	2.7	0.84
84	0	0	150	45	20	134	130	134	134	74	73	99	2	1.7	0.85
81	0	0	150	45	20	139	139	135	110	54	86	98	2	1.7	0.85
73	0	0	155	52	21.6	140	140	129	135	57	60	97	2	1.7	0.85
70	0	1	161	67	25.8	171	160	171	135	88	71	97	2	1.7	0.85
67	0	1	153	47	20.1	160	160	154	135	85	72	99	2	1.7	0.85
65	0	1	150	44	19.6	165	160	165	130	80	86	99	2	1.7	0.85
64	0	0	157	50	20.3	154	149	154	139	71	89	98	2	1.7	0.85
64	0	0	152	50	21.6	146	146	142	100	61	82	100	2	1.7	0.85
62	0	1	155	65	27.1	186	179	186	121	79	83	99	2	1.7	0.85
60	0	1	153	59	25.2	154	149	154	124	57	85	99	2	1.7	0.85
60	0	1	164	53	19.7	187	186	187	132	80	74	99	2	1.7	0.85
60	0	0	155	55	22.9	168	168	160	109	62	71	97	2	1.7	0.85
59	0	0	148	58	26.5	210	179	210	117	71	75	98	2	1.7	0.85
58	0	0	155	60	25	166	142	166	133	61	74	99	2	1.7	0.85
57	0	0	158	45	18	156	147	156	134	76	65	98	2	1.7	0.85
53	0	0	157	47	19.1	175	162	175	101	66	67	99	2	1.7	0.85
72	0	0	154	45	19	134	129	134	132	79	66	100	2.6	2.2	0.85
53	0	1	153	56	23.9	221	205	221	136	87	80	99	2.6	2.2	0.85
57	0	1	147	60	27.8	215	203	215	124	73	84	99	2.7	2.3	0.85
57	0	1	157	53	21.5	152	147	152	116	76	79	99	2.7	2.3	0.85
56	0	1	161	63	24.3	189	189	172	110	65	81	99	2.7	2.3	0.85
53	0	1	165	65	23.9	171	171	171	133	77	68	97	2.7	2.3	0.85
52	0	0	152	59	25.5	189	189	180	113	72	78	99	2.7	2.3	0.85
51	0	0	158	70	28	186	186	186	116	68	80	99	2.7	2.3	0.85
50	0	1	158	55	22	218	218	205	101	66	83	99	2.7	2.3	0.85
50	0	1	163	63	23.7	190	183	190	106	70	82	99	2.7	2.3	0.85
49	0	1	155	65	27.1	198	198	162	122	68	89	99	2.7	2.3	0.85
48	0	0	155	60	25	209	172	209	113	70	87	98	2.7	2.3	0.85
45	0	1	156	50	20.5	188	184	188	138	85	81	99	2.7	2.3	0.85
40	0	1	162	63	24	189	183	189	111	71	87	98	2.7	2.3	0.85
40	0	0	164	70	26	186	175	186	118	68	63	97	2.7	2.3	0.85
40	0	0	157	59	23.9	178	170	178	127	73	60	99	2.7	2.3	0.85
39	0	1	158	53	21.2	207	198	207	125	82	69	99	2.7	2.3	0.85
37	0	1	155	45	18.7	208	208	192	105	61	63	98	2.7	2.3	0.85
35	0	1	158	57	22.8	210	198	210	112	76	77	99	2.7	2.3	0.85
31	0	1	161	49	18.9	198	198	198	104	70	74	98	2.7	2.3	0.85
28	0	1	160	50	19.5	214	198	214	134	81	69	99	2.7	2.3	0.85
28	0	0	155	67	27.9	165	160	165	139	83	65	99	2.7	2.3	0.85
26	0	0	160	51	19.9	187	187	183	128	73	61	99	2.7	2.3	0.85
23	0	1	158	47	18.8	167	160	167	105	66	79	98	2.7	2.3	0.85
20	0	0	160	52	20.3	202	198	202	106	67	79	99	2.7	2.3	0.85
48	0	1	158	65	26	218	209	218	110	78	82	99	3.4	2.9	0.85
37	0	1	159	58	22.9	216	216	211	122	76	80	99	4.6	3.9	0.85
70	0	0	155	65	27.1	183	183	179	132	81	75	99	2.1	1.8	0.86
68	0	1	153	50	21.4	148	141	148	113	74	81	99	2.1	1.8	0.86
66	0	1	158	68	27.2	169	162	169	127	77	67	99	2.1	1.8	0.86
65	0	0	155	55	22.9	179	158	179	113	71	81	100	2.1	1.8	0.86
65	0	0	154	60	25.3	146	141	146	134	76	75	99	2.1	1.8	0.86
65	0	0	150	44	19.6	170	162	170	138	89	74	99	2.1	1.8	0.86
65	0	1	152	45	19.5	156	156	149	106	60	65	98	2.1	1.8	0.86
63	0	0	158	54	21.6	161	157	161	137	80	77	97	2.1	1.8	0.86
63	0	1	156	51	21	151	146	151	126	76	76	97	2.1	1.8	0.86
62	0	1	158	62	24.8	189	183	189	142	77	68	99	2.1	1.8	0.86
62	0	0	162	50	19.1	161	155	161	133	82	67	98	2.1	1.8	0.86
58	0	0	157	50	20.3	174	168	174	96	59	64	98	2.1	1.8	0.86
57	0	0	152	64	27.7	178	178	167	111	66	81	99	2.1	1.8	0.86
56	0	0	155	51	21.2	178	177	178	117	65	72	99	2.1	1.8	0.86
54	0	1	152	69	29.9	160	160	156	109	66	88	98	2.1	1.8	0.86
53	0	1	149	48	21.6	160	160	156	114	78	81	98	2.1	1.8	0.86
51	0	1	160	52	20.3	178	177	168	121	74	80	99	2.1	1.8	0.86
45	0	1	160	70	27.3	201	201	201	123	78	66	100	2.1	1.8	0.86
43	0	1	168	65	23	205	198	205	139	87	65	99	2.1	1.8	0.86
62	0	0	155	60	25	174	160	174	135	76	69	98	2.2	1.9	0.86
62	0	1	147	50	23.1	168	168	163	145	90	66	99	2.2	1.9	0.86
61	0	1	162	66	25.1	172	172	170	126	81	76	99	2.2	1.9	0.86
60	0	1	154	55	23.2	165	165	160	129	82	80	99	2.2	1.9	0.86
56	0	1	156	68	27.9	167	162	167	130	78	81	99	2.2	1.9	0.86
55	0	0	153	48	20.5	215	206	215	138	87	77	97	2.2	1.9	0.86
54	0	1	155	60	25	184	177	184	132	78	79	100	2.2	1.9	0.86
51	0	0	149	53	23.9	167	156	167	109	77	75	98	2.2	1.9	0.86
49	0	0	167	58	20.8	189	189	173	113	61	83	99	2.2	1.9	0.86
48	0	1	150	50	22.2	188	182	188	118	88	88	99	2.2	1.9	0.86
45	0	0	155	54	22.5	197	191	197	108	52	85	99	2.2	1.9	0.86
43	0	1	160	50	19.5	194	189	194	122	83	79	98	2.2	1.9	0.86
42	0	0	155	50	20.8	204	204	175	126	85	77	99	2.2	1.9	0.86
36	0	0	153	46	19.7	200	200	188	103	74	73	97	2.2	1.9	0.86
55	0	0	151	59	25.9	170	170	167	128	76	79	99	2.8	2.4	0.86
54	0	1	150	54	24	180	176	180	123	79	69	99	2.8	2.4	0.86
53	0	1	155	67	27.9	190	180	190	128	84	84	99	2.8	2.4	0.86
53	0	1	160	62	24.2	184	182	184	135	83	82	97	2.8	2.4	0.86
50	0	1	163	63	23.7	188	188	187	135	75	83	99	2.8	2.4	0.86
50	0	0	160	55	21.5	168	168	167	130	77	73	99	2.8	2.4	0.86
47	0	0	155	49	20.4	185	179	185	113	76	76	98	2.8	2.4	0.86
47	0	1	157	61	24.7	190	190	190	126	76	62	99	2.8	2.4	0.86
41	0	0	156	63	25.9	202	202	188	110	81	80	97	2.8	2.4	0.86
38	0	0	162	60	22.9	198	198	193	137	78	85	99	2.8	2.4	0.86
32	0	1	160	48	18.8	219	209	219	116	83	81	98	2.8	2.4	0.86
29	0	0	158	71	28.4	162	158	162	115	70	86	97	2.8	2.4	0.86
27	0	1	160	50	19.5	193	163	193	93	54	71	98	2.8	2.4	0.86
26	0	1	168	54	19.1	209	198	209	124	82	81	99	2.8	2.4	0.86
18	0	0	152	47	20.3	199	199	199	102	60	86	98	2.8	2.4	0.86
18	0	1	160	49	19.1	194	194	193	109	63	75	99	2.8	2.4	0.86
69	0	1	162	61	23.2	181	170	181	137	77	72	98	2.9	2.5	0.86
63	0	0	155	60	25	161	161	159	137	89	77	99	2.9	2.5	0.86
55	0	1	159	63	24.9	181	174	181	100	60	83	99	2.9	2.5	0.86
55	0	1	160	63	24.6	194	188	194	129	77	63	99	2.9	2.5	0.86
54	0	1	158	55	22	174	167	174	101	53	77	99	2.9	2.5	0.86
54	0	1	158	67	26.8	182	182	178	114	70	71	99	2.9	2.5	0.86
54	0	1	158	58	23.2	204	204	204	122	77	70	98	2.9	2.5	0.86
50	0	0	150	51	22.7	190	187	190	135	84	77	99	2.9	2.5	0.86
49	0	1	160	66	25.8	196	194	196	112	73	81	99	2.9	2.5	0.86
48	0	0	156	58	23.8	179	168	179	129	71	89	99	2.9	2.5	0.86
48	0	0	157	45	18.3	214	198	214	116	78	86	99	2.9	2.5	0.86
48	0	1	156	60	24.7	180	180	150	131	83	81	99	2.9	2.5	0.86
48	0	1	150	50	22.2	195	188	195	116	80	77	99	2.9	2.5	0.86
48	0	0	158	55	22	184	184	176	136	83	75	99	2.9	2.5	0.86
46	0	1	167	73	26.2	200	198	200	119	80	81	98	2.9	2.5	0.86
46	0	0	158	53	21.2	216	205	216	103	59	77	99	2.9	2.5	0.86
45	0	1	157	60	24.3	217	217	216	125	80	80	99	2.9	2.5	0.86
45	0	1	155	55	22.9	196	186	196	119	75	77	99	2.9	2.5	0.86
44	0	0	158	51	20.4	177	171	177	131	83	78	99	2.9	2.5	0.86
43	0	1	172	64	21.6	194	193	194	109	82	77	99	2.9	2.5	0.86
43	0	0	161	65	25.1	161	161	156	125	82	71	99	2.9	2.5	0.86
42	0	1	161	60	23.1	195	189	195	107	78	77	97	2.9	2.5	0.86
33	0	1	160	50	19.5	164	159	164	140	89	69	99	2.9	2.5	0.86
30	0	0	155	45	18.7	204	202	204	109	75	71	98	2.9	2.5	0.86
27	0	1	155	50	20.8	193	186	193	120	74	78	99	2.9	2.5	0.86
27	0	0	162	55	21	204	183	204	120	86	77	97	2.9	2.5	0.86
27	0	1	160	53	20.7	194	190	194	135	87	68	99	2.9	2.5	0.86
25	0	1	160	48	18.8	208	208	198	132	85	86	99	2.9	2.5	0.86
24	0	0	162	65	24.8	205	205	198	110	87	76	99	2.9	2.5	0.86
22	0	0	155	53	22.1	193	188	193	130	73	83	99	2.9	2.5	0.86
20	0	0	160	49	19.1	197	197	197	122	78	86	98	2.9	2.5	0.86
20	0	1	155	47	19.6	150	143	150	129	75	79	100	2.9	2.5	0.86
20	0	0	161	57	22	183	183	177	117	73	79	99	2.9	2.5	0.86
18	0	0	163	58	21.8	228	219	228	129	86	83	98	2.9	2.5	0.86
46	0	1	153	66	28.2	200	200	188	135	67	85	99	3.5	3	0.86
35	0	1	157	53	21.5	193	188	193	106	67	86	99	3.5	3	0.86
30	0	1	165	60	22	222	222	198	118	74	74	99	3.5	3	0.86
23	0	1	158	56	22.4	224	224	209	115	65	73	98	3.5	3	0.86
57	0	1	155	64	26.6	189	189	172	119	70	81	98	3.6	3.1	0.86
47	0	1	171	75	25.6	228	228	209	113	68	69	98	3.6	3.1	0.86
25	0	1	167	58	20.8	203	196	203	108	62	71	99	3.6	3.1	0.86
42	0	0	162	74	28.2	167	167	167	131	77	71	100	3.7	3.2	0.86
42	0	1	170	80	27.7	215	200	215	114	69	68	99	3.7	3.2	0.86
40	0	1	159	58	22.9	177	167	177	136	78	90	99	3.7	3.2	0.86
26	0	0	172	72	24.3	199	195	199	132	80	70	99	3.7	3.2	0.86
23	0	0	155	60	25	198	188	198	137	78	86	99	3.7	3.2	0.86
77	0	0	150	45	20	140	140	136	135	81	76	99	1.5	1.3	0.87
71	0	0	160	60	23.4	151	140	151	138	77	86	99	2.3	2	0.87
70	0	1	157	70	28.4	162	162	156	131	83	88	98	2.3	2	0.87
69	0	0	160	68	26.6	146	144	146	131	83	75	97	2.3	2	0.87
68	0	1	158	58	23.2	223	223	175	128	73	71	99	2.3	2	0.87
67	0	1	156	65	26.7	177	177	174	124	58	75	98	2.3	2	0.87
65	0	0	160	59	23	213	206	213	130	72	75	98	2.3	2	0.87
64	0	1	148	44	20.1	179	179	176	133	77	88	98	2.3	2	0.87
64	0	1	159	49	19.4	214	214	202	120	60	70	99	2.3	2	0.87
62	0	0	158	51	20.4	189	172	189	133	83	70	98	2.3	2	0.87
62	0	1	157	63	25.6	179	179	175	132	87	67	99	2.3	2	0.87
61	0	0	172	72	24.3	177	177	173	138	77	75	98	2.3	2	0.87
61	0	0	167	74	26.5	189	188	189	139	86	75	99	2.3	2	0.87
59	0	0	150	59	26.2	168	168	168	96	62	85	99	2.3	2	0.87
58	0	1	150	54	24	178	171	178	120	58	74	98	2.3	2	0.87
58	0	0	165	70	25.7	171	163	171	136	90	73	97	2.3	2	0.87
57	0	1	165	75	27.5	180	180	177	128	84	86	99	2.3	2	0.87
57	0	0	155	50	20.8	174	174	168	119	76	75	98	2.3	2	0.87
55	0	1	155	50	20.8	185	182	185	103	70	77	100	2.3	2	0.87
55	0	0	155	52	21.6	191	160	191	119	80	77	99	2.3	2	0.87
55	0	0	155	53	22.1	172	172	160	140	89	77	97	2.3	2	0.87
53	0	0	150	53	23.6	193	170	193	123	60	79	100	2.3	2	0.87
52	0	0	156	62	25.5	179	179	146	121	76	76	98	2.3	2	0.87
52	0	1	150	49	21.8	173	172	173	136	76	71	99	2.3	2	0.87
51	0	1	154	62	26.1	178	168	178	121	74	77	99	2.3	2	0.87
50	0	0	160	55	21.5	191	191	191	123	76	73	99	2.3	2	0.87
47	0	1	162	51	19.4	171	156	171	130	80	61	99	2.3	2	0.87
42	0	1	156	55	22.6	206	206	198	112	69	74	99	2.3	2	0.87
41	0	0	156	53	21.8	191	177	191	127	77	88	99	2.3	2	0.87
35	0	0	150	67	29.8	168	168	162	135	74	67	99	2.3	2	0.87
26	0	0	150	44	19.6	169	162	169	136	80	79	99	2.3	2	0.87
26	0	1	157	50	20.3	171	171	164	137	81	64	99	2.3	2	0.87
46	0	1	155	60	25	194	172	194	112	66	81	99	3	2.6	0.87
46	0	0	158	60	24	178	164	178	121	78	74	99	3	2.6	0.87
45	0	1	168	70	24.8	199	199	198	122	70	61	98	3	2.6	0.87
43	0	1	162	71	27.1	184	184	182	128	70	86	97	3	2.6	0.87
42	0	0	163	63	23.7	198	198	188	105	71	85	98	3	2.6	0.87
42	0	1	162	49	18.7	203	186	203	105	62	73	100	3	2.6	0.87
42	0	1	164	70	26	230	209	230	112	70	65	98	3	2.6	0.87
41	0	1	155	50	20.8	169	165	169	130	82	81	99	3	2.6	0.87
40	0	0	162	56	21.3	230	230	221	113	58	70	99	3	2.6	0.87
38	0	1	164	56	20.8	190	183	190	118	68	86	99	3	2.6	0.87
38	0	1	162	65	24.8	201	198	201	138	78	82	99	3	2.6	0.87
35	0	0	157	49	19.9	222	214	222	128	82	81	98	3	2.6	0.87
31	0	1	160	47	18.4	187	184	187	129	80	76	99	3	2.6	0.87
30	0	1	156	58	23.8	202	176	202	109	71	74	99	3	2.6	0.87
29	0	1	158	46	18.4	207	198	207	115	74	73	99	3	2.6	0.87
28	0	1	165	50	18.4	201	198	201	126	83	81	99	3	2.6	0.87
24	0	0	169	68	23.8	197	197	196	123	71	83	99	3	2.6	0.87
18	0	1	164	70	26	142	140	142	100	65	71	99	3	2.6	0.87
18	0	1	165	59	21.7	192	187	192	111	76	67	99	3	2.6	0.87
49	0	1	156	65	26.7	219	205	219	121	76	73	99	3.1	2.7	0.87
47	0	0	160	56	21.9	210	185	210	123	77	78	98	3.1	2.7	0.87
42	0	1	160	49	19.1	168	165	168	132	88	73	99	3.1	2.7	0.87
42	0	0	158	56	22.4	199	198	199	115	70	69	98	3.1	2.7	0.87
39	0	0	161	65	25.1	189	183	189	130	66	77	99	3.1	2.7	0.87
39	0	0	157	46	18.7	174	167	174	122	79	75	100	3.1	2.7	0.87
37	0	1	168	53	18.8	243	196	243	114	68	66	98	3.1	2.7	0.87
35	0	1	160	50	19.5	216	184	216	107	60	85	99	3.1	2.7	0.87
33	0	1	164	58	21.6	208	200	208	108	62	65	98	3.1	2.7	0.87
32	0	0	162	49	18.7	209	198	209	102	50	83	99	3.1	2.7	0.87
32	0	1	160	57	22.3	226	180	226	127	76	73	99	3.1	2.7	0.87
29	0	1	160	48	18.8	192	187	192	119	81	85	98	3.1	2.7	0.87
27	0	0	160	49	19.1	194	194	185	134	76	78	99	3.1	2.7	0.87
27	0	0	168	52	18.4	203	201	203	112	68	73	97	3.1	2.7	0.87
25	0	0	162	49	18.7	189	182	189	128	78	86	99	3.1	2.7	0.87
24	0	0	156	47	19.3	179	153	179	129	69	70	99	3.1	2.7	0.87
22	0	0	160	52	20.3	225	185	225	131	73	80	99	3.1	2.7	0.87
21	0	1	164	56	20.8	213	213	175	132	76	79	99	3.1	2.7	0.87
20	0	0	160	55	21.5	205	198	205	132	87	71	99	3.1	2.7	0.87
19	0	1	160	48	18.8	209	200	209	130	74	73	99	3.1	2.7	0.87
19	0	1	160	50	19.5	221	221	200	117	76	71	99	3.1	2.7	0.87
18	0	1	169	72	25.2	170	160	170	117	72	61	97	3.1	2.7	0.87
80	0	1	155	48	20	145	141	145	113	78	72	99	1.6	1.4	0.88
74	0	1	154	59	24.9	183	179	183	135	78	64	99	1.6	1.4	0.88
67	0	1	155	47	19.6	212	212	203	133	71	57	97	1.6	1.4	0.88
64	0	0	160	47	18.4	154	150	154	127	82	87	99	1.6	1.4	0.88
82	0	1	150	54	24	155	155	147	135	66	81	99	1.7	1.5	0.88
72	0	1	158	63	25.2	181	173	181	146	75	62	99	1.7	1.5	0.88
68	0	1	156	50	20.5	215	205	215	130	75	63	99	1.7	1.5	0.88
63	0	1	160	58	22.7	170	164	170	137	57	84	97	1.7	1.5	0.88
62	0	1	162	76	29	151	145	151	142	82	69	97	1.7	1.5	0.88
62	0	1	157	49	19.9	172	170	172	131	69	68	99	1.7	1.5	0.88
62	0	0	158	50	20	223	217	223	132	79	68	99	1.7	1.5	0.88
60	0	1	161	60	23.1	189	189	188	139	81	73	99	1.7	1.5	0.88
58	0	1	156	55	22.6	184	184	162	132	79	79	100	2.4	2.1	0.88
58	0	0	159	63	24.9	179	171	179	120	82	70	97	2.4	2.1	0.88
57	0	1	165	60	22	226	214	226	119	69	72	99	2.4	2.1	0.88
54	0	0	155	55	22.9	184	156	184	129	85	67	99	2.4	2.1	0.88
53	0	1	152	63	27.3	172	171	172	128	73	67	99	2.4	2.1	0.88
52	0	1	156	50	20.5	170	170	170	105	69	83	99	2.4	2.1	0.88
52	0	0	158	50	20	185	185	183	127	79	70	98	2.4	2.1	0.88
51	0	1	155	55	22.9	180	179	180	141	83	78	99	2.4	2.1	0.88
50	0	1	162	63	24	183	159	183	123	72	80	99	2.4	2.1	0.88
50	0	0	156	56	23	220	206	220	139	76	61	98	2.4	2.1	0.88
46	0	0	167	56	20.1	222	209	222	113	75	82	99	2.4	2.1	0.88
46	0	0	163	67	25.2	174	167	174	119	87	74	99	2.4	2.1	0.88
46	0	1	164	60	22.3	198	198	188	128	78	69	99	2.4	2.1	0.88
44	0	0	155	62	25.8	184	184	184	123	83	75	99	2.4	2.1	0.88
40	0	1	162	49	18.7	175	167	175	135	88	75	97	2.4	2.1	0.88
40	0	0	160	49	19.1	202	185	202	102	56	72	96	2.4	2.1	0.88
40	0	0	165	63	23.1	185	177	185	136	84	70	98	2.4	2.1	0.88
39	0	1	153	52	22.2	206	205	206	127	80	84	99	2.4	2.1	0.88
36	0	1	163	53	19.9	178	171	178	117	78	77	99	2.4	2.1	0.88
30	0	0	158	56	22.4	174	168	174	123	82	72	98	2.4	2.1	0.88
62	0	0	170	70	24.2	158	153	158	136	83	83	97	2.5	2.2	0.88
60	0	0	161	60	23.1	168	152	168	127	82	65	98	2.5	2.2	0.88
58	0	1	155	54	22.5	206	202	206	137	88	83	99	2.5	2.2	0.88
58	0	1	165	60	22	180	167	180	128	73	65	99	2.5	2.2	0.88
56	0	0	150	62	27.6	205	195	205	104	73	68	99	2.5	2.2	0.88
55	0	1	155	55	22.9	168	168	167	125	79	67	99	2.5	2.2	0.88
54	0	1	158	70	28	184	184	183	119	66	80	98	2.5	2.2	0.88
54	0	0	153	55	23.5	165	164	165	120	74	76	100	2.5	2.2	0.88
54	0	0	156	46	18.9	163	163	156	132	80	68	99	2.5	2.2	0.88
53	0	0	163	54	20.3	185	182	185	121	73	80	99	2.5	2.2	0.88
52	0	0	155	54	22.5	174	171	174	104	73	79	99	2.5	2.2	0.88
51	0	1	161	60	23.1	209	209	195	128	84	86	99	2.5	2.2	0.88
51	0	1	152	57	24.7	179	179	171	96	62	75	99	2.5	2.2	0.88
50	0	0	147	59	27.3	196	185	196	108	62	69	99	2.5	2.2	0.88
48	0	0	160	60	23.4	184	177	184	128	71	72	99	2.5	2.2	0.88
48	0	0	157	49	19.9	221	200	221	120	66	71	100	2.5	2.2	0.88
47	0	0	157	54	21.9	191	191	191	114	73	68	99	2.5	2.2	0.88
43	0	1	155	55	22.9	201	201	201	123	76	88	97	2.5	2.2	0.88
43	0	0	160	51	19.9	157	156	157	127	72	63	99	2.5	2.2	0.88
35	0	0	160	76	29.7	182	176	182	121	65	90	99	2.5	2.2	0.88
58	0	0	151	65	28.5	160	159	160	136	65	70	99	2.6	2.3	0.88
58	0	0	150	62	27.6	184	184	168	115	73	63	96	2.6	2.3	0.88
55	0	1	150	55	24.4	223	209	223	129	79	83	99	2.6	2.3	0.88
55	0	1	160	58	22.7	183	178	183	103	68	81	99	2.6	2.3	0.88
55	0	1	162	56	21.3	185	185	177	101	57	75	98	2.6	2.3	0.88
54	0	0	158	53	21.2	196	188	196	111	72	77	99	2.6	2.3	0.88
54	0	0	153	58	24.8	184	179	184	106	63	64	98	2.6	2.3	0.88
53	0	0	152	52	22.5	179	171	179	130	82	85	97	2.6	2.3	0.88
53	0	0	152	54	23.4	185	183	185	138	80	74	99	2.6	2.3	0.88
52	0	1	158	56	22.4	187	187	172	122	69	68	99	2.6	2.3	0.88
50	0	0	155	60	25	182	182	178	121	77	81	97	2.6	2.3	0.88
48	0	0	155	54	22.5	196	196	196	112	81	87	97	2.6	2.3	0.88
46	0	0	158	75	30	184	184	182	106	71	73	98	2.6	2.3	0.88
43	0	1	163	75	28.2	184	184	176	134	88	79	99	2.6	2.3	0.88
43	0	1	163	63	23.7	179	179	171	96	62	74	99	2.6	2.3	0.88
36	0	1	162	48	18.3	184	184	175	107	63	69	99	2.6	2.3	0.88
33	0	1	160	55	21.5	193	193	193	119	63	69	98	2.6	2.3	0.88
31	0	1	165	52	19.1	184	177	184	109	68	90	99	2.6	2.3	0.88
31	0	0	163	53	19.9	236	230	236	113	73	61	99	2.6	2.3	0.88
28	0	1	158	65	26	184	177	184	108	71	79	98	2.6	2.3	0.88
20	0	1	159	48	19	193	193	188	99	65	76	98	2.6	2.3	0.88
47	0	1	157	60	24.3	204	175	204	129	78	79	99	3.2	2.8	0.88
44	0	0	160	63	24.6	213	204	213	112	72	75	99	3.2	2.8	0.88
35	0	1	161	66	25.5	180	177	180	120	73	71	99	3.2	2.8	0.88
34	0	1	160	50	19.5	213	204	213	138	76	81	99	3.2	2.8	0.88
32	0	0	157	50	20.3	206	205	206	125	84	67	99	3.2	2.8	0.88
26	0	1	155	55	22.9	191	177	191	120	80	85	99	3.2	2.8	0.88
25	0	1	161	51	19.7	224	214	224	116	70	88	98	3.2	2.8	0.88
23	0	0	166	50	18.1	205	205	193	125	74	69	99	3.2	2.8	0.88
22	0	0	160	48	18.8	207	198	207	118	77	79	99	3.2	2.8	0.88
21	0	1	163	50	18.8	214	214	209	104	62	76	99	3.2	2.8	0.88
19	0	1	163	53	19.9	215	198	215	122	78	77	99	3.2	2.8	0.88
19	0	1	160	56	21.9	178	168	178	116	77	70	99	3.2	2.8	0.88
48	0	1	158	60	24	197	188	197	133	84	81	99	3.3	2.9	0.88
46	0	0	161	66	25.5	184	177	184	123	73	78	98	3.3	2.9	0.88
37	0	0	158	55	22	187	186	187	125	89	70	99	3.3	2.9	0.88
28	0	1	165	50	18.4	201	198	201	115	71	67	100	3.3	2.9	0.88
25	0	1	165	53	19.5	209	198	209	134	84	82	99	3.3	2.9	0.88
22	0	1	156	48	19.7	208	208	189	107	62	72	97	3.3	2.9	0.88
48	0	0	155	65	27.1	196	195	196	122	80	87	98	3.4	3	0.88
33	0	1	165	68	25	206	198	206	113	71	64	99	3.4	3	0.88
32	0	0	168	53	18.8	207	198	207	111	64	70	100	3.4	3	0.88
26	0	0	170	57	19.7	217	209	217	116	79	75	99	3.4	3	0.88
21	0	0	162	52	19.8	229	200	229	110	79	72	99	3.4	3	0.88
19	0	0	160	49	19.1	211	203	211	95	63	90	99	3.4	3	0.88
21	0	0	162	62	23.6	205	205	186	108	70	74	99	4	3.5	0.88
83	0	0	160	56	21.9	129	123	129	108	60	62	99	1.8	1.6	0.89
78	0	0	145	47	22.4	123	118	123	130	59	80	98	1.8	1.6	0.89
78	0	1	155	55	22.9	165	160	165	117	63	65	99	1.8	1.6	0.89
75	0	0	155	48	20	144	134	144	131	76	59	98	1.8	1.6	0.89
66	0	1	163	75	28.2	191	188	191	127	75	70	99	1.8	1.6	0.89
64	0	1	155	53	22.1	166	162	166	135	82	88	98	1.8	1.6	0.89
63	0	1	156	55	22.6	161	157	161	133	84	79	99	1.8	1.6	0.89
61	0	0	160	49	19.1	193	193	188	133	86	73	99	1.8	1.6	0.89
85	0	0	150	50	22.2	129	115	129	140	65	84	98	1.9	1.7	0.89
83	0	0	150	49	21.8	134	134	126	140	88	67	99	1.9	1.7	0.89
82	0	0	150	43	19.1	116	116	110	136	69	82	98	1.9	1.7	0.89
69	0	0	150	45	20	146	142	146	140	65	69	98	1.9	1.7	0.89
68	0	1	165	68	25	170	164	170	140	86	86	98	1.9	1.7	0.89
67	0	1	158	69	27.6	157	157	152	138	82	72	99	1.9	1.7	0.89
52	0	0	145	56	26.6	169	169	162	124	88	80	99	2.7	2.4	0.89
29	0	1	156	49	20.1	202	202	185	116	67	82	99	2.7	2.4	0.89
66	0	1	159	68	26.9	190	188	190	134	72	68	97	2.8	2.5	0.89
21	0	1	169	53	18.6	233	230	233	112	76	80	97	3.5	3.1	0.89
21	0	1	160	55	21.5	216	216	214	123	70	83	97	3.7	3.3	0.89
18	0	0	158	60	24	190	190	190	99	68	59	99	3.7	3.3	0.89
67	0	0	156	65	26.7	149	141	149	134	90	69	98	2	1.8	0.9
57	0	1	160	51	19.9	160	156	160	136	80	86	99	2	1.8	0.9
49	0	0	160	53	20.7	186	175	186	130	76	78	98	2	1.8	0.9
73	0	0	153	50	21.4	147	140	147	139	73	77	98	2.1	1.9	0.9
66	0	1	160	55	21.5	170	166	170	136	80	78	99	2.1	1.9	0.9
64	0	1	156	70	28.8	150	147	150	138	60	88	97	2.1	1.9	0.9
49	0	1	157	54	21.9	196	188	196	105	73	70	99	2.9	2.6	0.9
43	0	1	150	46	20.4	207	198	207	117	74	76	99	2.9	2.6	0.9
35	0	1	158	54	21.6	203	193	203	136	73	87	99	2.9	2.6	0.9
32	0	0	160	49	19.1	197	188	197	122	89	77	99	2.9	2.6	0.9
24	0	1	169	60	21	199	199	199	116	69	76	99	2.9	2.6	0.9
45	0	0	160	60	23.4	185	185	175	110	67	86	99	3	2.7	0.9
36	0	1	167	55	19.7	211	182	211	130	61	68	99	3	2.7	0.9
31	0	1	164	52	19.3	202	198	202	116	82	85	97	3	2.7	0.9
28	0	1	167	69	24.7	201	198	201	100	55	74	99	3	2.7	0.9
25	0	0	162	49	18.7	214	204	214	112	83	86	99	3	2.7	0.9
24	0	0	163	50	18.8	199	188	199	96	69	67	100	3	2.7	0.9
20	0	1	160	54	21.1	194	186	194	123	83	76	99	3	2.7	0.9
47	0	1	163	75	28.2	208	203	208	103	66	71	100	3.1	2.8	0.9
43	0	0	160	73	28.5	176	176	176	135	81	86	99	3.1	2.8	0.9
24	0	0	163	52	19.6	171	162	171	127	75	71	96	3.1	2.8	0.9
22	0	1	165	53	19.5	208	198	208	120	86	77	99	3.1	2.8	0.9
31	0	1	160	65	25.4	184	177	184	126	83	84	99	4.2	3.8	0.9
69	0	1	160	75	29.3	163	154	163	123	65	75	99	2.2	2	0.91
68	0	0	155	55	22.9	198	185	198	134	68	82	97	2.2	2	0.91
64	0	0	155	50	20.8	158	153	158	140	86	83	98	2.2	2	0.91
64	0	1	165	55	20.2	175	170	175	126	70	79	99	2.2	2	0.91
36	0	1	165	50	18.4	194	188	194	115	78	81	99	3.2	2.9	0.91
25	0	1	163	55	20.7	196	189	196	111	64	78	99	3.2	2.9	0.91
21	0	1	158	47	18.8	222	209	222	117	72	73	99	3.2	2.9	0.91
35	0	0	157	52	21.1	189	182	189	121	65	64	100	3.3	3	0.91
19	0	0	162	60	22.9	211	198	211	96	65	85	98	3.3	3	0.91
45	0	0	160	67	26.2	163	162	163	131	80	80	98	3.4	3.1	0.91
60	0	0	167	62	22.2	166	165	166	107	72	74	98	2.4	2.2	0.92
54	0	1	162	65	24.8	190	167	190	135	83	78	99	2.6	2.4	0.92
51	0	0	155	67	27.9	156	154	156	133	78	87	98	2.6	2.4	0.92
47	0	0	157	54	21.9	180	171	180	134	77	65	99	2.6	2.4	0.92
44	0	0	155	49	20.4	195	188	195	130	76	87	99	2.6	2.4	0.92
22	0	1	165	53	19.5	185	162	185	94	62	83	98	3.6	3.3	0.92
